# Supplementary material for: The Effect of Reduced Nitrogen Fertilizer Application on japonica Rice Based on Volatile Metabolomics Analysis
Source: Foods. 2024 Oct 18;13(20):3310. doi: 10.3390/foods13203310 (PMC11507305; doi:10.3390/foods13203310)
Supplement: Supplementary file 1 [file foods-13-03310-s001.zip]

Archive with 2 entries (2 files):
- foods-3234650-Figure S1.pdf
- Supplementary material-Tables-1018.xlsx
