# Supplementary material for: The Effect of Reduced Nitrogen Fertilizer Application on japonica Rice Based on Volatile Metabolomics Analysis
Source: Foods. 2024 Oct 18;13(20):3310. doi: 10.3390/foods13203310 (PMC11507305; doi:10.3390/foods13203310)
Supplement: Supplementary file 1 [file foods-13-03310-s001.zip › Supplementary material-Tables-1018.xlsx]

## Sheet: Table S1
Table S1 Complete list of the measured volatile metabolite in Suijing 18
Index	Compounds	CAS	Class	NIST_RI	Quantitative ion	Qualitative ion	Molecular Weight (Da)	Formula	Odor	Threshold	A1-1	A1-2	A1-3	A2-1	A2-2	A2-3	A3-1	A3-2	A3-3	QC-1	QC-2	QC-3	cpd_ID	kegg_map
D179	Propanoic Acid, 2-oxo-	127-17-3	Acid	1249	60	45	88.016	C3H4O3	sharp, sour, acetic, caramel	176	57235.5	70252.3	71212.4	71542.8	68310.5	69025.9	78639.9	72659.9	71597.4	67048.6	69746.6	68274.9	C00022	ko00010,ko00020,ko00030,ko00040,ko00053,ko00250,ko00260,ko00261,ko00270,ko00290,ko00330,ko00350,ko00360,ko00430,ko00440,ko00470,ko00620,ko00630,ko00650,ko00660,ko00710,ko00730,ko00760,ko00770,ko00785,ko00900,ko01100,ko01110,ko01200,ko01210,ko01230,ko01240
KMW0464	Octanoic Acid	124-07-2	Acid	1172.43040685225	60	73	144.115	C8H16O2	rancid, cheese, fatty, acid, sweaty	1.9	2481.56	2481.56	17824.5	2481.56	20174.7	17554.3	18081	15872.1	17104.6	20040.7	21190.7	12585.8	C06423	ko00061,ko00785,ko01100,ko01240
NMW0209	Undecylenic Acid	112-38-9	Acid	1456.20354488279	55	41	184.146	C11H20O2	sweet, woody	2.3	5639.97	4327.41	5285.3	8021.03	5035.32	11131.8	4123.01	4755.82	10721.9	7647.36	7219.97	9598.17	C13910	-
XMW1070	Acetic Acid, (acetyloxy)-	13831-30-6	Acid	1020	73	74	118.027	C4H6O4	-	-	18300.7	16229.7	17669.5	17264.5	19556.1	19894.6	19645.7	17678.7	21012	17114.4	20493.3	18784.1	-	-
XMW1234	(2E)-2-(Acetylhydrazono)propanoic acid	64096-81-7	Acid	1468	99	57	144.053	C5H8N2O3	-	-	7165.65	6312.8	6831.67	12166.1	6296.51	17143.7	5433.95	5991.25	18037.8	10719	11288.1	15529.1	-	-
XMW1237	3-Pentenoic Acid, 2,2-dimethyl-	16642-52-7	Acid	997	83	55	128.084	C7H12O2	-	-	3352.68	3488.65	3280.12	3477.3	3542.9	3721.98	3457.45	3359.8	3721.81	4266.32	4084.88	4436.88	-	-
D101	Benzeneethanol, .alpha.,.alpha.-dimethyl-	100-86-7	Alcohol	1160.58981233244	135	59	150.104	C10H14O	floral, sweet, vanilla	-	4173.07	10700.1	3469.88	6254.34	4061.88	3419.64	4160.33	3480.03	3705.28	4924.72	4282.22	4087.04	-	-
D387	1-Hexanol, 3,5,5-trimethyl-	3452-97-9	Alcohol	1047	57	41	144.151	C9H20O	grassy, green, weedy, floral, earthy, aldehydic, hay, straw, leafy	-	67588.6	65067.8	105870	97811	124463	132853	92758.2	103854	103375	149507	146160	147200	-	-
D422	Undecanol-5	37493-70-2	Alcohol	1288	69	55	172.183	C11H24O	-	0.41	3201.83	3389.7	3588	4242.4	3772.7	5346.63	3228.51	3456.49	4794.13	5289.59	4776.55	5533.58	-	-
KMW0098	3-Hexen-1-ol, (Z)-	928-96-1	Alcohol	856.478405315615	82	67	100.089	C6H12O	fresh, green, grass, foliage, vegetable, herbal, oily	0.05	239792	234252	273407	286185	299400	372649	293176	303244	296011	431379	359371	240109	C08492	ko00592,ko01110
KMW0133	1-Hexanol, 4-methyl-	818-49-5	Alcohol	953	70	69	116.12	C7H16O	sweaty	-	3547.37	3777.09	3180.65	4931.95	4724.79	4307.67	3858.73	3237.95	3650.43	4688.23	4498.28	4693.12	-	-
KMW0143	2-Heptanol	543-49-7	Alcohol	900.361197110423	45	55	116.12	C7H16O	fruity, mouldy, musty, mushroom	0.1	4280.56	3888.78	1843.11	4742.64	1585.87	5346.1	4972.51	4661.45	5790.81	5398.55	5349.83	4293.28	-	-
KMW0159	1-Heptanol	111-70-6	Alcohol	970.422535211268	56	70	116.12	C7H16O	grassy	0.003	11014.2	6092.23	5814.1	11165	12624.8	6541.07	11718	9529.34	3676.09	5856.18	5693.06	4472.5	-	-
KMW0173	1-Octen-3-ol	3391-86-4	Alcohol	979.760041731873	72	99	128.12	C8H16O	fatty, fruity, grassy, mushroom, perfumy, sweet	0.001	9997.19	10909.4	9648.38	11439.8	12228.7	11902	9754.18	8992.34	10488.6	10514.5	10476.2	10414.9	-	-
KMW0194	2-Octanol	123-96-6	Alcohol	998	45	55	130.136	C8H18O	fresh, spicy, green, woody, herbal, earthy	0.0715	8019.19	19153.6	7970.22	9984.17	7139.3	6236.19	6135.34	5297.25	6047.18	5795.64	6059.83	5370.28	-	-
KMW0202	3-Octanol	589-98-0	Alcohol	994	59	55	130.136	C8H18O	earthy, mushroom, herbal, melon, citrus, woody, spicy, minty	0.078	4507.85	8654.73	3190.14	5848.95	3444.59	2840.72	2625.06	2408.5	2748.65	4122.21	4429.22	4208.85	C17144	-
KMW0276	1-Octanol	111-87-5	Alcohol	1069.76369495166	56	55	130.136	C8H18O	intense citrus, rose	0.022	20325.3	20587.4	19284.9	18467.7	19594.9	20209.2	18804.2	18696.6	19568.2	21941.7	20538.9	19817.1	C00756	-
KMW0294	2-Octen-1-ol, (E)-	18409-17-1	Alcohol	1067.61546723953	57	41	128.12	C8H16O	green, citrus, vegetable, fatty	0.02	19777	18558	30533.2	28681.1	35985	36985.9	25363.8	28744.8	27287.9	41791.8	39931.3	40740.4	-	-
KMW0323	Benzyl Alcohol	100-51-6	Alcohol	1034.76394849785	108	79	108.058	C7H8O	floral, rose, phenol, balsamic	0.1	5959.66	5333.86	4171.73	5113.08	4057.01	4484.91	4748.94	4350.5	4425.53	5237.14	4824.94	4773.77	C03485	-
KMW0344	1-Nonanol	143-08-8	Alcohol	1170.64171122995	56	55	144.151	C9H20O	fresh, clean, fatty, floral, rose, orange, dusty, wet, oily	0.0053	19369.1	26155.5	38460.3	29215.8	43355	39629.8	37592	34205.3	38505.1	45545.6	37600.5	31614.8	C14696	-
KMW0376	2-Nonanol	628-99-9	Alcohol	1099.19957310566	143	69	144.151	C9H20O	rose	0.058	2785.79	1949.26	2831.08	2844.2	2649.07	2520.76	2875.11	2836.88	2872.68	5861.01	4625.38	4800.96	-	-
KMW0442	3-Phenylpropanol	122-97-4	Alcohol	1233.49540788763	117	91	136.089	C9H12O	sweet, spicy, cinnamyl, mignonette, hyacinth, balsamic	0.42	2848.1	3396.02	3460.91	3604.13	3517.33	3231.1	3661.13	3758.71	3583.91	4413.64	4549.48	4263.49	-	-
KMW0456	1-Decanol	112-30-1	Alcohol	1271.52890329552	70	55	158.167	C10H22O	fatty, waxy, floral, orange, sweet, watery	0.023	13980	14791.1	18190.5	19705.1	18487.6	25366.9	14434.8	16524.5	22837.3	27417.4	27029.6	27415.7	C01633	-
KMW0629	1-Dodecanol	112-53-8	Alcohol	1474	55	69	186.198	C12H26O	earthy, soapy, waxy, fatty, honey, coconut	1	4689.35	4368.04	4437.23	6632.36	4293.4	9513.38	3881.93	4417.83	10176.1	7209.44	6514.78	8136.7	C02277	-
NMW0038	Benzenemethanol, 4-methyl-	589-18-4	Alcohol	1106	107	122	122.073	C8H10O	mild, floral	-	22563.5	25309.4	28464.2	25839.6	25069.6	24277.5	27515.6	25495.2	26012.4	26698.2	28905.2	24957.1	C06757	ko01100
NMW0752	1,3-Propanediol	504-63-2	Alcohol	781	76	58	76.052	C3H8O2	-	-	27777.6	25764.4	30061.7	26474.3	31486.2	32409.5	26569.7	26779.3	27537.7	33281	32482.6	30376.2	C02457	ko00561
w02	2,4-Decadien-1-ol	14507-02-9	Alcohol	1274	41	55	154.136	C10H18O	fatty, waxy, citrus, melon	-	5774.68	6224.64	7443.16	11949.6	7586.96	15443.8	5964.95	9553.42	9089.08	11499.7	12268.5	11101.3	-	-
w15	2-Nonen-1-ol	22104-79-6	Alcohol	1105	95	41	142.136	C9H18O	sweet, fatty, melon, cucumber, vegetable	-	15406.6	16098.7	12368.1	16726.9	19982.3	17094	15538.2	13178.7	15738.3	18265.6	19427.2	17061.5	-	-
WMW0083	2-Decen-1-ol, (E)-	18409-18-2	Alcohol	1257	57	41	156.151	C10H20O	waxy, fresh air, citrus, rose, rue	-	34677.8	36348.4	42510.3	54505.9	47882	64398.1	34970.3	43715.5	56715	64548.2	58235.4	68742	-	-
WMW0103	2-Cyclopentylethanol	766-00-7	Alcohol	1003	81	68	114.104	C7H14O	-	-	5129.66	4983.66	4340.62	6429.08	6972.04	6924.99	6357.4	5191.95	6171.14	6213.99	6525.76	5258.99	-	-
WMW0122	1-Undecyn-4-ol	22127-86-2	Alcohol	1275	55	69	168.151	C11H20O	-	-	10650.2	8120.44	9404.99	15379	14153.4	19284.7	8042.93	12699.5	12034.1	15080	15813.4	20025.2	-	-
WMW0127	3-Octen-1-ol, (Z)-	20125-84-2	Alcohol	1055	55	81	128.12	C8H16O	fresh, fatty, grassy, melon, green, cortex, herbal, earthy, fusel, spicy	-	41659.8	42984.6	43413.7	45336.1	42980.8	42603.5	44425.2	43952.2	45683.4	39851	43008	41246.4	-	-
WMW0187	2-Hexanol	626-93-7	Alcohol	799.791449426486	45	69	102.104	C6H14O	chemical, winey, fruity, fatty, terpenic, cauliflower	1.5082	289039	134536	151698	156105	162844	119624	114113	117297	126804	76597.3	95219.8	68623.2	-	-
XMW0122	Cyclohexanol, 2-methyl-3-(1-methylethenyl)-, (1.alpha.,2.alpha.,3.alpha.)-	54244-81-4	Alcohol	1196	83	55	154.136	C10H18O	-	-	3863.43	4121.82	3944.13	5214.45	4100.84	4110.7	7980.32	3582.3	4496.88	4958.04	4802.44	5099.25	-	-
XMW0364	6-Undecanol	23708-56-7	Alcohol	1277	83	55	172.183	C11H24O	-	0.0086	7304.98	7573.57	9452.44	10194.2	9247.05	13257.9	7466.19	8326.14	11811.4	13768.2	12586.6	13898.7	-	-
XMW0735	Benzenemethanol, .alpha.-2-propenyl-	936-58-3	Alcohol	1244	79	107	148.089	C10H12O	-	-	45828.4	56180.2	56753.9	57353.5	55255.8	54470.8	61857.3	57554.4	56728.8	53929.1	56905.9	51571.2	-	-
XMW1074	1-Cyclopentene-1-methanol, 2-methyl-5-(1-methylethyl)-	80113-82-2	Alcohol	1199	111	93	154.136	C10H18O	-	-	4826.48	5355.49	5399.27	5766.19	5503.82	5085.81	4920.02	4831.25	5320.2	5222.09	5621.63	5201.04	-	-
XMW1083	7-Octene-2,6-diol, 2,6-dimethyl-	29210-77-3	Alcohol	1237	71	68	172.146	C10H20O2	-	-	21840.4	25318.3	27432.4	27401.9	26944	29308.2	27514.5	26554.3	29237.8	30167.9	30534.5	30824.6	-	-
XMW1177	11,11-Dimethyl-4,8-dimethylenebicyclo[7.2.0]undecan-3-ol	79580-01-1	Alcohol	1646	136	69	220.183	C15H24O	-	-	3401.15	5764.98	7298.23	9305.96	6131.99	4498.14	7400.28	6124.13	7979.55	7071.67	8760.86	4991.91	-	-
D173	4-Methyl-benzeneacetaldehyde	104-09-6	Aldehyde	1120	105	77	134.073	C9H10O	fresh, sweet, green, cortex, lilac, narcissus	-	1201.84	1174.76	1403.17	1610.03	1452.45	1738.1	1344.42	1472.41	1583.87	6112.34	6129.62	6203.55	-	-
D401	2-Isopropyl-5-methylhex-2-enal	35158-25-9	Aldehyde	1106	41	43	154.136	C10H18O	herbal, lavender, woody, green, blueberry, tomato	-	117000	131364	138582	137756	132679	130030	142479	132944	139297	145024	151512	139397	-	-
GMW0087	(E)-2-Decenal	3913-81-3	Aldehyde	1263	83	41	154.136	C10H18O	waxy, fatty, earthy, green, cilantro, mushroom, aldehydic, fried, chicken, fatty, tallow	0.005	5052.82	5028.34	5419.97	7551.17	6507.32	8212.92	4748.86	5660.78	6846.6	7327.45	7096.47	6933.82	-	-
KMW0066	Hexanal	66-25-1	Aldehyde	799.791449426486	72	56	100.089	C6H12O	aldehyde, grassy, green, leafy, vinegar	0.005	39353.3	56819.6	32599.7	84961.2	99320.3	101989	60100.4	6519.93	60061.3	91651.1	88570.8	61143.6	C02373	-
KMW0068	3-Hexenal, (Z)-	6789-80-6	Aldehyde	800	69	98	98.073	C6H10O	green, fatty, grassy, weedy, fruity, apple	0.004	12546	14529.7	14237.8	17244.4	14159.6	16765.9	16413.2	16512	16542.3	15749.2	15914.9	14986.6	C16310	ko00592,ko01110
KMW0186	Octanal	124-13-0	Aldehyde	1003.27604726101	110	100	128.12	C8H16O	lemon, citrus, green grass	0.0007	1380.16	276.032	5681.09	2596.93	6618.2	5708.55	4552.72	1879.25	2172.15	5553.08	5285.28	4377.63	C01545	-
KMW0212	BenzeneacetAldehyde	122-78-1	Aldehyde	1045.59613319012	91	92	120.058	C8H8O	floral, honey, rose, cherry	0.0063	9799.83	9546.85	7768.5	10196.5	8056.14	8129.02	9549.03	8665.31	10511.9	8582.91	8588.66	9482.72	C00601	ko00360,ko01100
KMW0287	(Z,Z)-3,6-Nonadienal	21944-83-2	Aldehyde	1100	81	41	138.104	C9H14O	fatty, soapy, cucumber	5e-05	50030.3	56838.2	57561	58968	56413.2	53959.1	62066.4	58204.2	58799.7	58998.1	63928.5	58973.8	C16323	ko00592,ko01110
KMW0338	2-Nonenal, (E)-	18829-56-6	Aldehyde	1161.20597652081	83	55	140.12	C9H16O	fatty, green, cucumber, aldehydic, citrus	8e-05	4780.6	4722.49	4417.8	6088.29	5388.75	5351.57	5255.84	4431.31	5325.69	4877.58	4469.83	4752.87	-	-
KMW0343	2-Nonenal	2463-53-8	Aldehyde	1161	70	83	140.12	C9H16O	fatty, green, waxy, cucumber, melon	0.0001	5631.95	5327.02	5799.22	7215.38	7077.26	6837.74	5870.33	5545.86	6574.45	6726.43	6615.83	6440.93	-	-
KMW0399	Decanal	112-31-2	Aldehyde	1206.42895732037	112	41	156.151	C10H20O	sweet, aldehydic, waxy, orange peel, citrus, floral	0.0001	3636.57	3817.98	4747.63	6182.22	5599.32	6677.25	4264.6	5034.84	5666.93	7510.3	6918.4	7572.7	C12307	-
KMW0435	2-Decenal, (Z)-	2497-25-8	Aldehyde	1252	41	55	154.136	C10H18O	tallow	0.05	32532.9	39624.4	40696.9	41138.9	39351.2	38971	44080.6	40961.5	40557.9	38498.8	40413.6	38540.6	-	-
KMW0483	Undecanal	112-44-7	Aldehyde	1308.44370860927	126	57	170.167	C11H22O	waxy, soapy, floral, aldehydic, citrus, green, fatty, fresh	12.5	1609.43	1925.28	1963.44	2373.91	2496.21	2586.37	1832.83	2229.83	2825.06	4705.84	4986.11	5385.13	-	-
KMW0489	1-Cyclohexene-1-carboxAldehyde, 4-(1-methylethenyl)-, (S)-	18031-40-8	Aldehyde	1207	68	79	150.104	C10H14O	fresh, green, oily, grassy, fatty, minty, cherry	0.03	126764	137773	150296	195554	145986	136756	153552	143051	154042	130259	141892	127521	-	-
KMW0570	2-Dodecenal, (E)-	20407-84-5	Aldehyde	1468	83	41	182.167	C12H22O	citrus, metallic, mandarin, orange, waxy, aldehydic	0.0073	2826.44	2349.01	2426.05	4616.76	1619.92	6899.39	1520.6	2928.5	6681.6	4700.49	4195.98	5716.61	-	-
KMW0729	5-Hydroxymethylfurfural	67-47-0	Aldehyde	1232	97	126	126.032	C6H6O3	fatty, buttery, musty, waxy, caramel	1000	69873.9	85268.2	87127.5	91913.2	85505.3	84182.4	95454.2	92601.2	89767.7	83352.7	88485	83075.8	C11101	-
NMW0214	3-(4-Hydroxyphenyl)propanal	20238-83-9	Aldehyde	1490	107	150	150.068	C9H10O2	-	-	32670.7	39524.3	51208.1	63911.6	43199.3	52523.9	48694.4	51367.2	69699.1	75119.8	70933.6	86289.4	-	-
NMW0216	BenzAldehyde, 3,4-dimethoxy-	120-14-9	Aldehyde	1489	166	165	166.063	C9H10O3	sweet, woody, vanilla	-	5223	7393.16	7914.71	9937.23	6673.4	8300.59	7156.89	8021.28	11211.3	12346.7	11256.2	13388.5	C02201	-
WMW0044	3-Hexenal	4440-65-7	Aldehyde	810	98	69	98.073	C6H10O	leafy, green stem, tomato, melon, apple	0.16	425617	434535	377762	435364	390258	393543	403864	391643	412465	367746	366458	354952	-	-
WMW0056	4-Nonenal, (E)-	2277-16-9	Aldehyde	1105	122	41	140.12	C9H16O	fruity	0.0022	12960.9	14833.5	15490.8	15576.9	14430.2	14332.1	15727.2	14835.9	15695.8	15844.3	16625.4	14577.8	-	-
WMW0057	(Z)-6-Nonenal	2277-19-2	Aldehyde	1103.52187833511	55	41	140.12	C9H16O	green, cucumber, melon, cantaloupe, honeydew, waxy, vegetable, orris, violet, leafy	0.00014	238322	271792	281271	280667	268769	262609	295603	273717	286975	290581	307194	284676	-	-
XMW0015	BenzAldehyde, 4-methyl-	104-87-0	Aldehyde	1084.21052631579	119	91	120.058	C8H8O	fruity, cherry, deep, phenol	-	23591	24673.5	30664.3	31021.4	32075.4	32638.8	28269.2	30340.5	30034.7	39938.6	37919.8	38656.9	C06758	ko01100
XMW0217	cis-7-Decen-1-al	21661-97-2	Aldehyde	1212	41	55	154.136	C10H18O	citrus, aldehydic, cucumber	0.0022	4609.87	4856.56	5672.21	6699.33	6967.21	7750.13	5227.86	5824.02	6465.18	7975.25	7765.46	4639.39	-	-
XMW0246	OxiranecarboxAldehyde, 3-methyl-3-(4-methyl-3-pentenyl)-	16996-12-6	Aldehyde	1234	109	69	168.115	C10H16O2	-	-	116768	141434	145556	149855	121620	139806	159103	150000	149577	137014	145663	137045	-	-
XMW0675	2,6,6-Trimethylcyclohexa-1,4-dienecarbAldehyde	162376-82-1	Aldehyde	1109	121	91	150.104	C10H14O	-	-	7116.01	8104.46	6906.75	8353.21	6330.35	6180.27	6775.91	8135.12	6732.99	6673.47	7121.74	7711.5	-	-
XMW0727	BenzAldehyde, 2,5-dimethyl-	5779-94-2	Aldehyde	1208	134	133	134.073	C9H10O	-	0.2	2822.34	2887.62	3728.92	3909.36	3727.52	3938.41	3425.15	3684.4	3928.91	4947.18	4390.99	4719.59	-	-
NMW0103	Caprolactam	105-60-2	Amine	1253.70070232307	113	55	113.084	C6H11NO	amine, spicy	59.7	9966.71	11688.6	12472.9	13162	12518.2	12668.2	13041.7	13133.5	13190	13124.8	13270.4	16152.9	C06593	ko01100
WMW0092	1-OctanAmine,N-methyl-	2439-54-5	Amine	1088	44	58	143.167	C9H21N	-	-	17939.2	19856.7	21169.3	20800.6	19333.8	19573.9	20800	19265.9	20539.6	21986.3	22427.3	20045	-	-
XMW0545	Benzenemethanamine, N-(1-methylethyl)-	102-97-6	Amine	1226	134	91	149.12	C10H15N	-	-	4191.61	4051.16	4047.14	4326.52	3903.07	3453.72	4678.61	3779.37	4497.66	6613.76	6574.38	4578.28	-	-
XMW0576	BenzeneethanAmine	64-04-0	Amine	1102	91	121	121.089	C8H11N	ammoniacal, fishy	-	6590.59	7676.26	7800.23	7531.29	7062.39	7248.48	8107.76	7581.62	7567.7	8137.65	8326.5	6857.75	C05332	ko00360,ko01100
XMW1057	Methacrylamide	79-39-0	Amine	1149	85	69	85.053	C4H7NO	-	-	7734.43	19582.1	4435.34	10638.2	4332.59	3937.8	5167.38	3707.45	4404.4	4677.48	4032.98	4305.5	-	-
D405	Benzene, (2-methoxyethyl)-	3558-60-9	Aromatics	1086	45	91	136.089	C9H12O	green, floral, chrysanthemum, jasmin, metallic, rose	-	9393.77	10187.9	11029.4	7751.85	10625.2	9991.98	11570	10757.5	10728.7	11472.3	12184.8	10508.4	-	-
KMW0060	Toluene	108-88-3	Aromatics	763	91	92	92.063	C7H8	sweet	0.527	11648.9	14519.5	12625	11119.7	14446.3	14827	11591.6	11203.7	12148.9	14472.2	13950.6	12397.7	C01455	ko01100
KMW0070*006	Benzene, 1,3-dimethyl-	108-38-3	Aromatics	870.582662245381	91	106	106.078	C8H10	plastic	1	55799.7	94246.7	53103.2	46653.2	57207.2	56732.6	46901.8	45082.3	49215.3	56753.7	55697.5	48586.7	C07208	ko01100
KMW0112	o-Xylene	95-47-6	Aromatics	894.211017740429	106	91	106.078	C8H10	geranium	7	15948.1	19165.2	15392	12993	16136	15880.1	13304	12404.3	14406	16488.4	16703.1	14815.6	C07212	ko01100
KMW0115	Styrene	100-42-5	Aromatics	893	104	103	104.063	C8H8	penetrating, balsamic, gasoline	0.0036	9055.21	11120	8838.03	7560.7	8957.59	9116.88	8424.49	8275.98	9039.77	9127.24	9434.45	8947.76	C19506	-
KMW0150	Benzene, 1,2,4-trimethyl-	95-63-6	Aromatics	994.943240454076	105	120	120.094	C9H12	plastic	0.26	15930.3	19502.3	15456.9	14249.4	16539.8	16365.8	14302.4	13774	15235	17161.6	17679.1	16420.2	C14533	-
KMW0205	1-methoxycyclohexene	931-57-7	Aromatics	1014	112	84	112.089	C7H12O	herbal, spice	-	11274.3	10796.7	11205.2	11228.4	12958.8	13570.5	13762.6	13224.2	14981.6	13276	14299.8	12731.6	-	-
KMW0273*027	Benzene, 1,2,4,5-tetramethyl-	95-93-2	Aromatics	1115	119	134	134.11	C10H14	rancid, sweet	0.087	23862.3	26585.7	30236.5	32084.3	30738.6	32792.8	29928.3	30833.6	32031.5	40348.8	38248.1	37545.2	-	-
KMW0504	Benzene, 1-ethenyl-4-methoxy-	637-69-4	Aromatics	1156	119	134	134.073	C9H10O	sweet	-	35935.6	55038	39413.9	48320	41257.4	40557.2	40126.3	40140.2	41764.5	52609	47049.4	47244.6	-	-
NMW0012	Benzene, 1,2,3-trimethyl-	526-73-8	Aromatics	1024.22625400213	105	120	120.094	C9H12	-	0.26	8334.02	9352.86	8049.49	8758.33	8012.94	9369.15	7434.01	7454.03	9179.37	9689.17	9188.16	9020.95	-	-
NMW0058	Naphthalene, 1,2,3,4-tetrahydro-	119-64-2	Aromatics	1155	104	132	132.094	C10H12	-	0.05	12398.5	14257.2	16180.6	16236.5	16350.5	15937	14927.9	15577.1	15317.2	20321	19643.2	19850.7	C14114	-
NMW0061	1-methyl-2-nitro-Benzene	88-72-2	Aromatics	1161	120	65	137.048	C7H7NO2	-	0.13	4033.73	6228.35	4183.69	5302.33	4490.52	4185.91	4257.56	4099.51	4338.35	5766.33	4984.25	4963.09	C19597	-
NMW0221	Hexa-2,4-diyn-1-ylbenzene	520-74-1	Aromatics	1501	153	152	154.078	C12H10	sweet, anisic, methyl chavicol, chavicol	-	3837.43	4410.98	5457.34	6517.15	4513.43	5352.96	4793.12	5081.36	6969.33	7327.57	6620.62	7845.84	C16927	-
w08*082	1-Methylnaphthalene	90-12-0	Aromatics	1307	142	141	142.078	C11H10	naphthyl, chemical, medicinal, camphor	0.008	9860.49	10195.4	10225.6	10438.8	9981.52	10473	9325.36	8829.55	9816.74	10562.5	10272.8	9976.19	C14082	-
WMW0227	1,4-Dichlorobenzene	106-46-7	Aromatics	1021	146	148	145.969	C6H4Cl2	-	0.03	294270	291080	272231	274556	308005	307813	355900	324772	379262	302149	319223	285030	C07092	ko01100
XMW0037	Benzene, 1-ethyl-3,5-dimethyl-	934-74-7	Aromatics	1059	119	134	134.11	C10H14	-	-	8736.59	9110.47	11246.4	10725.6	11599.3	12311.9	10166.9	10921.6	11143.3	14877.1	13846.1	13581.5	-	-
XMW0114	Benzene, nitroso-	586-96-9	Aromatics	1005	107	77	107.037	C6H5NO	-	0.15	4798.31	3210.61	1094.55	5277.33	4954.66	5606.01	1502.5	3064.37	5485.73	6453.05	4537.61	6505.8	C06876	-
XMW0301	Mesitylene	108-67-8	Aromatics	972	120	105	120.094	C9H12	-	0.83	2975.42	5266.31	2809.07	2935.07	5402.36	5492.66	2570.62	4347.37	2829.67	6316.02	6365.47	4998.02	C14508	-
XMW0307*006	p-Xylene	106-42-3	Aromatics	871.103742302226	91	106	106.078	C8H10	strong, sweetish	1	55799.7	94246.7	53103.2	46653.2	57207.2	56732.6	46901.8	45082.3	49215.3	56753.7	55697.5	48586.7	C06756	ko01100
XMW0366*027	Benzene, 1,2,3,5-tetramethyl-	527-53-7	Aromatics	1117	119	134	134.11	C10H14	-	-	23862.3	26585.7	30236.5	32084.3	30738.6	32792.8	29928.3	30833.6	32031.5	40348.8	38248.1	37545.2	-	-
XMW0662*082	2-Methylnaphthalene	91-57-6	Aromatics	1297	142	141	142.078	C11H10	sweet, floral, woody	0.004	9860.49	10195.4	10225.6	10438.8	9981.52	10473	9325.36	8829.55	9816.74	10562.5	10272.8	9976.19	C14098	-
XMW0798	Benzene, 1,3-bis(1-methylethyl)-	99-62-7	Aromatics	1155.11727078891	147	119	162.141	C12H18	-	-	9408.11	24758.6	5098.92	10353	6238.78	4178.15	8566.96	4575.59	6047.83	7338.16	4604.25	5014.96	-	-
XMW1123	Benzene, 2-ethyl-1,4-dimethyl-	1758-88-9	Aromatics	1076	134	119	134.11	C10H14	-	-	8055.48	7771.95	9297.84	9128.5	9632.46	10221.8	8828.75	9419.1	9432.67	12561.2	11425.3	12180.6	-	-
D103	Butanoic acid, 1,1-dimethyl-2-phenylethyl ester	10094-34-5	Ester	1493	132	71	220.146	C14H20O2	floral, green, herbal, fruity, plum, prune	-	4039.5	4603.08	6211.93	8492.14	5572.04	6621.2	5859.63	6559.26	8845.77	9904.6	9294.92	11052.3	-	-
D158	2-Phenoxyethyl isobutyrate	103-60-6	Ester	1488	115	71	208.11	C12H16O3	green, fruity, waxy, apple, nuances	-	7898.49	8892.62	11900.5	14592.6	9546.64	12339	10943.5	11740	16403.7	17434.4	16689.3	19809	-	-
D199*029	Hexanoic acid, 3-oxo-, ethyl ester	3249-68-1	Ester	1120	71	43	158.094	C8H14O3	fruity, pineapple, green, sweet, licorice, vanilla	-	4760.43	4706.27	6585.48	6477.51	8039.62	7645	5897.14	6506.61	6786.65	9772.08	9292.62	9510.53	C02975	-
D202	3-Hexen-1-ol, propanoate, (Z)-	33467-74-2	Ester	1100	82	67	156.115	C9H16O2	green, fresh, fruity, apple, pear, vegetable, melon, banana, peach	-	154627	173029	175469	180781	173280	165928	188747	178026	183061	180549	195044	216518	-	-
D222	Hexanoic acid, 3-methyl-2-butenyl ester	76649-22-4	Ester	1284	99	68	184.146	C11H20O2	fruity, green, cheese	-	15895.6	16173	19394.8	22707.4	21291.6	29818.3	16261.1	18357	26737.7	30978.5	27732.7	31533.2	C13422	-
D269*106	Butanoic acid, 2-methyl-, 2-methylpropyl ester	2445-67-2	Ester	1004	85	57	158.131	C9H18O2	sweet, fruity	0.043	12483.3	12380.2	16074.5	16264.3	17601.9	18943.2	8494.39	14803.4	15571.7	23001	21042.3	19830.2	-	-
D271	Propanoic acid, hexyl ester	2445-76-3	Ester	1108	75	56	158.131	C9H18O2	pear, green, fruity, musty, rotten	0.008	38841.5	45067.1	46842.2	45743	45483.2	42410.8	49233.4	44833.9	45511.6	47363.4	51179.1	45876.4	-	-
D272*145	Butanoic acid, 3-methyl-, 2-methylbutyl ester	2445-77-4	Ester	1107	70	85	172.146	C10H20O2	herbal, fruity, earthy, cheese, apple, green	-	2658.08	2484.49	3405.21	3546.57	3938.63	3975.32	3013.61	3231.02	3276.14	4934.06	4674.07	4590.76	-	-
D284*126	Butanoic acid, 2-methyl-, 2-phenylethyl ester	24817-51-4	Ester	1488	104	57	206.131	C13H18O2	floral, green, sweet, tropical, waxy, rose	-	2561.91	3068.97	4112.38	4057.93	3305.66	4071.22	3770.17	3970.09	4360	6030.88	5663.72	5328.91	-	-
D309	Ethyl 2-hexenoate, trans-	27829-72-7	Ester	1049	56	99	142.099	C8H14O2	green, fruity, tropical, juicy, papaya, quince, winey, rummy, orange, vegetable	0.14	11693.2	10857.2	17393.9	16266.2	21065.7	21790.3	16067.4	16626.8	17365.6	69510.9	68288.8	67365.3	-	-
D347	n-Capric acid isobutyl ester	30673-38-2	Ester	1546.30512514899	56	57	228.209	C14H28O2	oily, sweet, brandy, apricot, fermented, cognac	-	2233.25	2627.03	2676.35	3877.24	2397.16	6992.62	1988.81	2411.1	7305.83	4315.34	4494.88	6891.91	-	-
D389	(S)-3,3,6-Trimethylhepta-1,5-dien-4-yl acetate	3465-88-1	Ester	1173	127	85	196.146	C12H20O2	-	-	2653.01	2695.23	3741.05	4100.09	4215.67	4264.04	3066.92	3562.89	3751.36	5212.56	4769.2	5044.82	-	-
D411	4-Methylpentyl 2-methylbutanoate	35852-40-5	Ester	1143	57	103	186.162	C11H22O2	-	-	4169.03	4779.83	4666.29	5929.18	2787.18	5039.36	4304.09	4177.09	4617.16	6158.06	5620.56	5986.24	-	-
D416	Furfuryl pentanoate	36701-01-6	Ester	1232	81	98	182.094	C10H14O3	sweet, fruity, pineapple, apple, tropical, cheese	-	62451.8	57220	77216.5	78275.7	74637.1	73880.3	64319	78213.7	77563.9	55611.7	76604.8	69585.1	-	-
D417*079	3-Hexen-1-ol, acetate, (E)-	3681-82-1	Ester	1005	82	67	142.099	C8H14O2	sharp, fruity, green, cortex, hyacinth, narcissus, rummy, unripe banana, pear	0.87	5388.81	8107.52	4657.73	6398.42	7153.23	7305.31	6056.36	5273.74	6175.3	6389.87	6616.22	5489.94	-	-
D423	Benzyl tiglate	37526-88-8	Ester	1498	91	83	190.099	C12H14O2	balsamic, earthy, mushroom, vegetable, plastic, cortex, almond, nutty	-	39431.8	46618.5	60939.9	76749.8	50432.5	62034.1	56868.2	60856.5	85244.3	91235.3	86040.5	104667	-	-
D444	2-Furancarboxylic acid, octyl ester	39251-88-2	Ester	1642	113	95	224.141	C13H20O3	oily, waxy, earthy, mushroom, creamy, tallow	-	1851.55	2994.26	3892.77	7108.73	3356.6	3765.22	4347.24	3458.74	5309.92	4459.93	4682.47	5911.73	-	-
D448	Furfuryl heptanoate	39481-28-2	Ester	1480	98	81	210.126	C12H18O3	green	-	12687.3	10619	14108	18143.6	11542.6	14906	12957.9	13810.3	19595.1	20365	19051.5	24271.3	-	-
D457	1-Hexanol, 5-methyl-2-(1-methylethyl)-, acetate	40853-55-2	Ester	1265	97	69	200.178	C12H24O2	-	-	3521.59	3227.31	3843.66	4976.72	4671.72	5557.72	3447.87	4063.58	5066.17	5842.78	5424.21	5517.77	-	-
KMW0196*079	3-Hexen-1-ol, acetate, (Z)-	3681-71-8	Ester	1006.91689008043	82	67	142.099	C8H14O2	fresh, green, sweet, fruity, banana, apple, grassy	0.031	5388.81	8107.52	4657.73	6398.42	7153.23	7305.31	6056.36	5273.74	6175.3	6389.87	6616.22	5489.94	C19757	ko00592,ko01110
KMW0204	Hexyl acetate	142-92-7	Ester	1013.05048335124	69	56	144.115	C8H16O2	fruity, green, apple, banana, sweet	0.115	1933.31	1933.15	3103.5	3620.53	4361.43	4776.31	2677.04	3607.39	3539.48	4116.18	5158.79	4714.16	-	-
KMW0267	Benzoic acid, methyl ester	93-58-3	Ester	1097.74798927614	105	77	136.052	C8H8O2	phenol, wintergreen, almond, floral, canga	0.00052	5302.07	5874.57	6197.02	6227.13	5978.75	5768.2	6459.11	5916.66	6033.98	6285.51	6804.29	5716.23	C20645	-
KMW0288	Heptanoic acid, ethyl ester	106-30-9	Ester	1097.80042918455	88	43	158.131	C9H18O2	fruity, pineapple, cognac, rummy, wine	0.002	3582.37	3870.18	3882.5	3864.97	3885.15	3828.63	4227.83	4023.79	3879.67	4025.66	4506.38	4141.22	-	-
KMW0377	cis-3-Hexenyl-.alpha.-methylbutyrate	53398-85-9	Ester	1234	82	57	184.146	C11H20O2	fresh, green, apple, sweet, fruity, pear	-	127555	121532	159450	160309	152624	152349	135131	162151	161096	150400	157818	146610	-	-
KMW0381	Hexanoic acid, butyl ester	626-82-4	Ester	1189.39232409382	56	99	172.146	C10H20O2	fruity, pineapple, berry, apple, juicy, green, winey, waxy, cognac, soapy	0.7	11403.1	24041.4	4460.99	18611.9	23202.4	13644.2	21922.4	21495.9	14354.9	17662.5	14111.6	17564.6	-	-
KMW0396	2-Octenoic acid, ethyl ester	2351-90-8	Ester	1243	55	125	170.131	C10H18O2	fruity, green, pineapple, pear skin, waxy, juicy	-	74838.1	90954.1	92603.8	92886.5	87949.6	88820.3	100624	93206.6	91932.8	87900.3	91917	85252.7	-	-
KMW0429	Isobornyl formate	1200-67-5	Ester	1233	95	93	182.131	C11H18O2	camphor, musty, medicinal, woody	-	347880	425415	437921	458475	433789	424054	478520	464151	446336	412709	441076	414840	-	-
KMW0441	Benzeneacetic acid, ethyl ester	101-97-3	Ester	1247	91	65	164.084	C10H12O2	minty	0.1	10495.7	12478.9	12805.5	12904.9	7981.93	12414.2	13935.1	11232.3	12696.2	12366.7	12577.1	11524	-	-
KMW0492	2(3H)-Furanone, 5-ethyldihydro-	695-06-7	Ester	1054.85592315902	85	70	114.068	C6H10O2	sweet, caramel	0.26	56014.1	51939.2	87819.6	81403.7	104899	113621	79324.9	84946.5	86827.9	130373	125823	123194	-	-
KMW0568	2H-Pyran-2-one, tetrahydro-6-pentyl-	705-86-2	Ester	1502.44630071599	99	71	170.131	C10H18O2	creamy, coconut, fruity	0.066	39222.1	37083.7	25118.9	66797.6	23580.6	57508.4	18743.9	23037	61441.3	41092.6	36969.1	52622	-	-
KMW0580	2,4-Decadienoic acid, ethyl ester, (E,Z)-	3025-30-7	Ester	1479	125	97	196.146	C12H20O2	green, waxy, pear, apple, sweet, fruity, tropical	0.1	45398.5	56670.7	74390.8	74724.8	65192	62025.2	61632	73904	77350.5	68220.9	102929	96107.2	C08486	-
KMW0585	Citronellyl isobutyrate	97-89-2	Ester	1483	81	95	226.193	C14H26O2	sweet, fruity, floral, geranium, tropical	-	17653	21427.6	27616.4	34902.1	23155.2	28707.8	26681.1	27861.9	39192.4	40914.3	38435.1	47320.1	-	-
NMW0025	Acetic acid, phenyl ester	122-79-2	Ester	1061.97636949517	94	43	136.052	C8H8O2	phenol, medicinal, animalic, resinous, castoreum, woody, smoky, burnt	0.2	11709.2	13894.9	12695.6	13547.8	13136.8	12604	13828.8	13233	12554	11999.8	12478.2	11616.7	C15583	-
w32	Acetic acid, heptyl ester	112-06-1	Ester	1112	98	70	158.131	C9H18O2	fruity, green, sweet	0.42	24718.6	24675	19305.5	26665.4	30530.7	27202.2	24603.2	20640.9	25003.9	26853	29385.5	25182.6	-	-
WMW0211	2,4-Hexadienoic acid, ethyl ester, (2E,4E)-	2396-84-1	Ester	1094	140	67	140.084	C8H12O2	warm, fruity, anisic, licorice, ether	0.56	9878.71	8420	11568	11485	11249.1	10956.1	12123.2	11296.6	11423.8	11661.8	9285.07	11318.7	-	-
XMW0073*145	3-Methylheptyl acetate	72218-58-7	Ester	1118	70	85	172.146	C10H20O2	-	-	2658.08	2484.49	3405.21	3546.57	3938.63	3975.32	3013.61	3231.02	3276.14	4934.06	4674.07	4590.76	-	-
XMW0080	3-Octen-1-ol, acetate, (Z)-	69668-83-3	Ester	1195	81	54	170.131	C10H18O2	-	-	9172.35	10602.3	10154.9	11450.9	11317.9	10340.3	12078.5	10828.2	10854.5	10038.3	10637.6	9101.62	-	-
XMW0213	Isopentyl hexanoate	2198-61-0	Ester	1250	70	71	186.162	C11H22O2	fruity, banana, apple, pineapple, green	0.32	51889.1	62627.2	64250.7	64953.8	61121.6	61721.4	69528.8	64432.3	64425.8	61222.7	64074.7	60152	-	-
XMW0299	Butanoic acid, butyl ester	109-21-7	Ester	996.045785639958	71	43	144.115	C8H16O2	fruity, banana, pineapple, green, cherry, tropical fruit, ripe fruit, juicy fruity	0.028	14641.4	15412.2	21501.4	19972.9	21603.2	25314.5	17504.9	18494.6	19592.4	29925.5	27568.3	26973.7	-	-
XMW0574	4-Penten-1-ol, propanoate	30563-30-5	Ester	974	68	57	142.099	C8H14O2	-	-	4446.06	5449.11	3852.55	4607.7	4610.74	4609.43	4502.43	4148.77	4577.45	5278.83	4924.76	5014.55	-	-
XMW0575	L-Norleucine, methyl ester	21754-55-2	Ester	1063	86	69	145.11	C7H15NO2	-	-	2162.28	2146.04	2782.27	2632.12	3070.31	3057.43	2618.23	2510.01	2663.75	4791.06	4586.38	4423.07	-	-
XMW0620	Dimethyl phthalate	131-11-3	Ester	1454	163	77	194.058	C10H10O4	-	-	6050	8456.83	8815.6	8786.89	9705.98	7837.17	8453.24	7751.36	8360.61	9336.16	9689.41	7551.16	-	-
XMW0693*050	2,6-Octadienoic acid, 3,7-dimethyl-, methyl ester	2349-14-6	Ester	1323	69	41	182.131	C11H18O2	-	-	7172.79	7141.64	7463.84	8934.3	7774.78	8706.71	6338.77	5351.18	11682.2	11617	10110.9	12774.6	-	-
XMW0776	Allyl benzoate	583-04-0	Ester	1254	105	77	162.068	C10H10O2	sweet, floral, cherry, berry	-	5754.08	5123.7	5321.27	5577.97	6684.13	6531.51	7092.15	6510.8	6732.73	6492.93	4429.2	6234.04	-	-
XMW0920	2-Propenoic acid, 2-methyl-, 1,2-ethanediyl ester	97-90-5	Ester	1323	113	41	198.089	C10H14O4	-	-	7630.19	7810	6742.5	10438.6	7070.15	11146	7108.99	6024.41	10392.6	11343.3	9290	11266.3	-	-
XMW0952	4-Methylhexyl 3-methylbutanoate	1215127-80-2	Ester	1312	70	57	200.178	C12H24O2	-	-	3772.53	2461.47	2704.02	3569.69	3116.19	6517.26	2272.95	2845.3	6300.79	4091.1	6122.02	7204.49	-	-
XMW0981*126	Butanoic acid, 3-methyl-, 2-phenylethyl ester	140-26-1	Ester	1491	104	57	206.131	C13H18O2	floral, fruity, sweet, rose, peach, apricot	1e-05	2561.91	3068.97	4112.38	4057.93	3305.66	4071.22	3770.17	3970.09	4360	6030.88	5663.72	5328.91	-	-
XMW1067	Butanoic acid, 2-pentenyl ester, (Z)-	42125-13-3	Ester	1091	71	43	156.115	C9H16O2	-	-	221921	143786	298736	304738	315634	314983	271860	291202	301102	357954	358730	346495	-	-
XMW1084	2-Butenoic acid, 3-hexenyl ester, (E,Z)-	65405-80-3	Ester	1199	82	69	168.115	C10H16O2	green, vegetable	-	4307.69	5892.72	5993.16	6785.74	6391.92	5944.2	5481.73	5082.13	5783.46	5737.79	6356.63	5334.54	-	-
XMW1089	Hexanoic acid, cyclopentyl ester	5413-59-2	Ester	1325	99	41	184.146	C11H20O2	-	-	6156.44	6488.99	6147.5	8199.59	6620.02	10626.6	5901.98	5903.52	10094.1	10622.8	9747.51	10824.4	-	-
XMW1105	n-Heptyl hexanoate	6976-72-3	Ester	1482	117	99	214.193	C13H26O2	damp, green, sappy, fresh, bruised, mallow, dock, leafy	-	8888.93	10581.9	14069.2	17708.8	11606	14047.2	12911.9	14013.4	19595.3	20948.4	19855.1	23945.5	-	-
XMW1195	Butanoic acid, 3-methyl-3-nitroso-, methyl ester	49680-44-6	Ester	814	83	73	145.074	C6H11NO3	-	-	19779.8	19973.7	18281.1	20237.9	18894	18309.4	18580.7	18311.2	19094.8	17194.6	17270.9	17005.2	-	-
XMW1209	Propanoic acid, 2-methyl-, 2-methylbutyl ester	2445-69-4	Ester	1016	71	70	158.131	C9H18O2	fruity, ethereal, tropical, banana	0.014	34634.8	32148.5	54501.4	49001.2	62236.2	68107.3	47427.3	51752.4	52291.5	77834.1	73100.7	71204	-	-
XMW1240	Hexanoic acid, 2-methylbutyl ester	2601-13-0	Ester	1247	99	70	186.162	C11H22O2	ethereal	0.032	26532.9	25772.1	33096.4	34263.7	31799.7	33008.6	28556.7	33634.8	34051.6	32617.2	33468.7	32412.3	-	-
XMW1241	Acetic acid, cyano-, 2-methoxyethyl ester	10258-54-5	Ester	1106	45	68	143.058	C6H9NO3	-	-	6416.32	6308.11	2330.92	7068.47	7225.94	7047.03	2836.75	5233.58	6577.01	6902.31	7073.72	6068.06	-	-
XMW1243	Methyl 6-chloronicotinate	73781-91-6	Ester	1234	112	140	171.009	C7H6ClNO2	-	-	34691.8	42813	43273.5	43998.2	41824	41241	47321.9	43766.2	43014.4	41112.8	42855.7	41449.1	-	-
XMW1244	Hexanoic acid, pentyl ester	540-07-8	Ester	1287	70	99	186.162	C11H22O2	sweet, green, fruity, estery, pineapple, apple, pear, fatty	13.802	4030.61	4261.76	4728.48	5393.48	5205.25	7121.59	3919.57	4609.04	6748.03	7157.58	6596.23	7303.75	-	-
XMW1310*106	Isobutyl isovalerate	589-59-3	Ester	1005	85	57	158.131	C9H18O2	sweet, fruity, apple, raspberry, green, banana	0.034	12483.3	12380.2	16074.5	16264.3	17601.9	18943.2	8494.39	14803.4	15571.7	23001	21042.3	19830.2	-	-
XMW1284	1-(1-ethoxyethoxy)-Propane	20680-10-8	Ether	821	117	73	132.115	C7H16O2	-	-	7417.35	9005.9	8267.84	8632.71	8157.33	7274.66	7096.74	6578.44	6981.43	7615.05	7339.44	5893.08	-	-
QMW0530	2-Bromo dodecane	13187-99-0	Halogenated hydrocarbons	1505	57	71	248.114	C12H25Br	-	-	6734.68	6330.56	6288.54	10149.8	5672.83	14756.9	4462.84	5151.76	13986.5	9036.81	8161.97	13845.8	-	-
WMW0120	Nonane, 1-iodo-	4282-42-2	Halogenated hydrocarbons	1342	85	71	254.053	C9H19I	-	-	5635.32	5293.61	5603.82	6994.51	5868.8	9592.31	5466.85	6065.63	8994.97	8543.5	7813.13	9785.29	-	-
XMW0396	Cyclobutanecarboxylic acid chloride	5006-22-4	Halogenated hydrocarbons	853	55	83	118.019	C5H7ClO	-	-	3470.23	3470.23	22858.8	3470.23	25376	26743.4	3470.23	3470.23	3470.23	28475	28497.2	27307.2	-	-
D188	Pyrazinamide	98-96-4	Heterocyclic compound	1250	80	123	123.043	C5H5N3O	-	-	45153.5	42891.5	55259.5	55905.7	53528.9	53039.1	61286.4	56292.1	56087.7	53068.8	55087.8	51321	C01956	-
D191	2-Hexanoylfuran	14360-50-0	Heterocyclic compound	1239	110	95	166.099	C10H14O2	sweet, fruity, ketonic, green, apricot, peach	-	523200	650007	653372	652571	608479	620743	727231	648386	648595	622367	651072	602250	C02088	-
D274	2H-1-Benzopyran-2-one, 3-methyl-	2445-82-1	Heterocyclic compound	1490	131	160	160.052	C10H8O2	-	-	5987.73	6760.95	9079.68	11116.9	7538.95	9509.51	8168.68	8949.31	12349.7	13147.2	12337.3	14700.6	-	-
D335	Pyrazine, (2-methylpropyl)-	29460-92-2	Heterocyclic compound	1074	94	41	136.1	C8H12N2	green, vegetable, fruity	0.4	14377.6	15802.4	12695.6	13877	13457.9	14480.5	15898.8	15263.1	15182.4	14116.7	13457	13241.9	-	-
D364	2-Ethoxy-3-methylpyrazine	32737-14-7	Heterocyclic compound	1065	81	82	138.079	C7H10N2O	hazelnut, roasted, almond, pineapple, earthy	0.0008	64053.3	70474.1	64718.3	67392.5	64070.9	64402.5	71376.9	67163.4	69368	62125.6	62620.4	59118.9	-	-
D404	Hexahydro-3-butylphthalide	3553-34-2	Heterocyclic compound	1653	139	67	196.146	C12H20O2	-	-	2625.35	3446.56	4845.02	7488.54	4873.62	2677	6778.12	3995.74	5054.38	5489.41	5967.29	4049.13	-	-
D430	5-Acetyl-2,4-dimethylthiazole	38205-60-6	Heterocyclic compound	1270	140	155	155.04	C7H9NOS	meaty, sulfury, nutty, boiled, meaty	-	1524.83	1655.26	1949.33	2476.75	2965.21	2891.5	1658.95	2043.36	2586.86	4222.53	4142.92	4194.15	-	-
D442	2(3H)-Furanone, 5-butyldihydro-4-methyl-	39212-23-2	Heterocyclic compound	1302	99	41	156.115	C9H16O2	tonka, coumarin, coconut, toasted, nutty, celery, burnt	0.075	3997.21	4198.93	3579.1	5005.98	4182.98	6034.16	3564.26	2612.33	5597.76	6087.46	5365.7	6139.61	-	-
D81	2-Furanpropanoic acid, ethyl ester	10031-90-0	Heterocyclic compound	1192	94	81	168.079	C9H12O3	pineapple, fruity, spicy, jammy	-	10394.4	11874	11906.3	11933.5	11640.8	11274	10633.8	9376.81	9598.72	10995.5	12248.8	10601.4	-	-
KMW0058*035	2H-Pyran-3-ol, 6-ethenyltetrahydro-2,2,6-trimethyl-	14049-11-7	Heterocyclic compound	1173	68	59	170.131	C10H18O2	floral, honey	3	17368.6	22533.9	20086.5	26783.5	22262.5	18204.8	18389.7	17787.2	19331.7	23457.8	24305.9	13909.6	-	-
KMW0097	2-Methyl-3-furanthiol	28588-74-1	Heterocyclic compound	870	114	113	114.014	C5H6OS	sulfury, meaty, fishy, metallic	160	402895	402701	758583	664061	814764	736573	497781	667198	642214	947731	982014	925084	-	-
KMW0136	2-Acetyl-1-pyrroline	85213-22-5	Heterocyclic compound	923	83	111	111.068	C6H9NO	popcorn, toasted, grain, malty	0.1	19201.5	22814.9	21515.1	25469.4	19936.8	19271.7	19506.1	19088.4	20704.9	16717	17020.8	16308.4	-	-
KMW0182	Furan, 2-pentyl-	3777-69-3	Heterocyclic compound	992.700729927007	81	82	138.104	C9H14O	fruity, green, earthy, beany, vegetable, metallic	0.006	24069.2	19704.6	21112.8	21559.1	23187.1	22431.8	23066.5	19652	23954	23580.2	25497.7	26129.7	-	-
KMW0188	2-Methyl-1,3-dithiacyclopentane	5616-51-3	Heterocyclic compound	1026	120	105	120.007	C4H8S2	sulfury, alliaceous, smoky, savory, vegetable	0.02	4288.83	4885.5	4702.74	4459.42	4782.85	4967.8	4675.36	4360.8	4662	5428.19	5525.39	5082.54	-	-
KMW0240	Ethanone, 1-(1H-pyrrol-2-yl)-	1072-83-9	Heterocyclic compound	1063	109	94	109.053	C6H7NO	musty, nut skin, maraschino, cherry, coumarin, licorice, walnut, bread	170	125275	136512	124637	133382	124788	124745	138317	131015	136800	119943	124049	138824	-	-
KMW0266	2-Thiophenemethanethiol	6258-63-5	Heterocyclic compound	1105	97	45	129.991	C5H6S2	roasted, coffee, fishy	4e-05	71493.2	81629.2	85113.1	84903	79778.3	77192.8	87833.1	82553.8	84364	86017.2	91968.9	84869.6	-	-
KMW0274	Maltol	118-71-8	Heterocyclic compound	1113.1550802139	126	71	126.032	C6H6O3	sweet, caramel	0.6	36759.8	52542.7	38264.2	46382	37318.8	39336.7	39905.3	37339.2	36446.2	40162.4	35357.2	35109.4	C11918	ko00523,ko01110
KMW0278	Ethanone, 1-(2-thienyl)-	88-15-3	Heterocyclic compound	1092	111	126	126.014	C6H6OS	sulfury, nutty, hazelnut, walnut	0.001	11074.7	12547.7	12822.4	12624.4	12158.5	11855.8	13231.5	12081.2	13261.3	13261.3	14161.1	12085.1	-	-
KMW0451	5-Thiazoleethanol, 4-methyl-	137-00-8	Heterocyclic compound	1278	113	112	143.04	C6H9NOS	fatty, cooked, beefy, juice	0.1	17890	16295.4	19524.6	22730.9	20743.3	28529	18420.7	18251.6	25566.9	30033.2	27163.6	30805.5	C04294	ko00730,ko01100,ko01240
KMW0472	Indole	120-72-9	Heterocyclic compound	1298.64937871421	117	90	117.058	C8H7N	animalic, floral, moth, mothball, fecal, naphthelene	0.04	9292.56	22992.9	23768.5	11685.8	10922.3	12923.3	23569.5	25340	21766.1	28675.5	23796.2	28743.9	C00463	ko00380,ko00400,ko00402,ko00999,ko01100,ko01110
NMW0017	2-Pyrrolidinone, 1-methyl-	872-50-4	Heterocyclic compound	1044	99	44	99.068	C5H9NO	-	17.113	1573.06	1573.06	7865.29	1573.06	1573.06	1573.06	1573.06	1573.06	1573.06	13765.2	13483.5	13347.1	-	-
NMW0021	2-PyridinemethanAmine	3731-51-9	Heterocyclic compound	1054	80	108	108.069	C6H8N2	-	-	35865.3	37696.2	36030.5	38279.6	35773.3	34895.5	37114.5	36177	38054.7	33164.3	34925.2	32324.2	C17926	-
NMW0031	Hygrine	496-49-1	Heterocyclic compound	1092	141	84	141.115	C8H15NO	-	-	3097.59	3325.87	3744.96	3515.68	3324.9	3370.97	3547.04	3297.26	3415.35	5140.51	4859.35	4492.46	C06179	ko00960,ko01100
NMW0033	2(1H)-Pyridinone	142-08-5	Heterocyclic compound	1094	67	95	95.037	C5H5NO	-	-	84131.7	96038.8	98915.9	97686.5	94330.5	90998.3	103792	95280.5	99141.2	101654	107315	94468.7	C02502	-
NMW0036	1-ethenyl-2-Pyrrolidinone	88-12-0	Heterocyclic compound	1102	56	111	111.068	C6H9NO	-	-	77119.8	85477.4	69713	71596.5	67890.3	64427.4	94708.1	89132.1	71343.4	70802.9	76633.4	72381.1	C19548	-
NMW0098	Arecoline	63-75-2	Heterocyclic compound	1233	140	96	155.095	C8H13NO2	-	-	7691.15	9295.76	7515.05	7295.77	9288.66	7074.98	10246.7	9616.93	9674.53	7063.16	7756.56	8997.17	C10129	-
NMW0210	Furo[3,4-c]pyridin-1(3H)-one, 7-hydroxy-6-methyl-	4753-19-9	Heterocyclic compound	1484	165	136	165.043	C8H7NO3	-	-	19104.2	22936.5	30746.7	37427.2	24900.5	31009.6	28041.7	29806.5	42604.1	37249.5	42706	51046.9	C00971	ko00750
NMW0212	2H-Indol-2-one, 1,3-dihydro-	59-48-3	Heterocyclic compound	1477.81589479703	133	104	133.053	C8H7NO	-	-	36796.3	43848.3	57866.9	60388.8	47657.3	60350.6	53010.2	58077.4	68930	87140.4	81342.1	83106.5	C12312	ko00402,ko00999,ko01100,ko01110
NMW0215	N,N-Dimethyl-1,2,3-trithian-5-Amine	31895-21-3	Heterocyclic compound	1491	71	135	181.005	C5H11NS3	-	-	9590.14	8722.25	9892.84	16596.8	8730.52	27498.4	7661.5	8848.71	23595.4	15419.9	12912.8	20489.6	-	-
w19	2H-Pyran-2-one, tetrahydro-6-propyl-	698-76-0	Heterocyclic compound	1288	71	99	142.099	C8H14O2	coconut	0.42	19953	21268.4	24079.2	28372.3	25585.3	37082.9	20059.7	22182.7	32575.2	37798.3	33734.4	38735	-	-
w28	2-Methyltetrahydrofuran-3-one	3188-00-9	Heterocyclic compound	810	44	72	100.052	C5H8O2	sweet, solvent, bread, buttery, nutty	5e-06	75213.3	68853.7	66071.7	75989.2	65303.4	60185.1	71213.6	68574	73602.5	57782.9	63203.2	72294.7	-	-
WMW0115	5-Ethylhydantoin	15414-82-1	Heterocyclic compound	1087	100	99	128.059	C5H8N2O2	-	-	9378.14	10709.4	11224.4	10950	11059.5	10697.5	11949.9	10772.9	11440.6	11623.2	12605.3	11237.8	-	-
WMW0176	2H-Pyran-2-one, tetrahydro-6-methyl-	823-22-3	Heterocyclic compound	1095.14407684098	42	70	114.068	C6H10O2	creamy, fruity, coconut	0.02683	25434.6	28431.6	30153.4	30728.1	29488.7	29377.5	30805.5	29614.6	30237	24192	33516.3	30853.2	-	-
XMW0014	2,4-Imidazolidinedione, 1-methyl-	616-04-6	Heterocyclic compound	1084	114	43	114.043	C4H6N2O2	-	-	21437.5	24275.1	25377.2	24536.7	24015.6	23034.6	26104.7	24296	25211.6	25663.6	27731.4	24301.9	C02565	ko00330,ko01100
XMW0172	Azacyclohexan-3-one, 1,5,6-trimethyl-	339590-59-9	Heterocyclic compound	1126	98	71	141.115	C8H15NO	-	-	4616.28	4882.1	4551.37	4508.78	4815.78	4516.48	4635.63	4232.45	4774.28	4603.42	5243.52	4927	-	-
XMW0223	1H-Pyrrole-2,5-dione, 3-ethyl-4-methyl-	20189-42-8	Heterocyclic compound	1239	139	67	139.063	C7H9NO2	-	-	55732.3	68052.8	74042.9	75610.8	64579.6	70582	79764.6	68750.5	73958.4	68896.4	73052.8	70076.3	-	-
XMW0267	2-Ethylpiperidine	1484-80-6	Heterocyclic compound	1026	112	56	113.12	C7H15N	-	-	6999.7	6382.06	10675.4	9735.22	12679.4	13221.8	9153.59	10249.4	10177	15725.8	14676.4	14189.6	-	-
XMW0405	4-Piperidinone, 1,3-dimethyl-	4629-80-5	Heterocyclic compound	1065	127	126	127.1	C7H13NO	-	-	156206	172581	156883	169427	161890	164796	182180	171745	175003	157146	157132	166094	-	-
XMW0412	3-Acetyl-2,5-dimethyl furan	10599-70-9	Heterocyclic compound	1099	138	123	138.068	C8H10O2	sweet, musty, nutty, earthy, cocoa, corn, leathery	-	30052.8	34145.6	24767.1	25883.2	25289.1	32920.1	26925.3	26124.2	36175.1	25836.7	38661.9	34899.1	-	-
XMW0448	1,2,4,5-Tetrazine-3,6-diAmine	19617-90-4	Heterocyclic compound	1279	112	42	112.05	C2H4N6	-	-	6460.77	6095.24	7186.02	8266.9	7605.03	10500.5	6686.2	6667.72	9515.5	10755	9895.07	11296.9	-	-
XMW0454*035	(3R,6S)-2,2,6-Trimethyl-6-vinyltetrahydro-2H-pyran-3-ol	39028-58-5	Heterocyclic compound	1173	68	59	170.131	C10H18O2	woody	3	17368.6	22533.9	20086.5	26783.5	22262.5	18204.8	18389.7	17787.2	19331.7	23457.8	24305.9	13909.6	-	-
XMW0492	2,5-Pyrrolidinedione, 1-ethyl-	2314-78-5	Heterocyclic compound	1191	127	56	127.063	C6H9NO2	-	-	10424.2	11112.3	10458.3	14411.4	10584.4	12445.2	10989.4	10409.5	11652	12140.7	12980.9	13394.8	-	-
XMW0517	Thiophene, 3-ethyl-	1795-01-3	Heterocyclic compound	869	97	112	112.035	C6H8S	styrene	3	210275	210307	312445	243013	338112	319734	259302	265141	256308	374879	407048	340292	-	-
XMW0532	1H-Pyrazole-1-carboximidamide, 3,5-dimethyl-	22906-75-8	Heterocyclic compound	1096	96	95	138.091	C6H10N4	-	-	446568	512089	531701	525531	496783	484210	554509	516681	529999	535199	574731	529396	-	-
XMW0573	1,5-Diazabicyclo[3.1.0]hexane	13090-31-8	Heterocyclic compound	951	83	84	84.069	C4H8N2	-	-	23662.7	22494.9	15107.6	37090	32884.6	37140.8	23016.9	20435.5	23488.9	34465	32333.7	20311.1	-	-
XMW0588	1,3,5-Triazaadamantan-7-ol	130267-10-6	Heterocyclic compound	1187	42	155	155.106	C7H13N3O	-	-	38077.3	43510.2	45565	44722.1	43526.5	40887.3	48114.2	44106.2	46030.8	41183.8	43423.5	39397.4	-	-
XMW0672	1,2,4-Triazine-3,5(2H,4H)-dione	461-89-2	Heterocyclic compound	1066	42	113	113.023	C3H3N3O2	-	-	28986.2	31722.1	30890.9	31528.5	30127	26104.6	32812.3	31392.5	32094.9	24734.5	26074.3	28328.4	-	-
XMW0855	Ethanone, 1-(2-methyl-1,3-dithiolan-2-yl)-	33266-07-8	Heterocyclic compound	1252	119	59	162.017	C6H10OS2	-	-	4977.07	6687.01	7054.84	7057.08	6615.9	6657.49	6612.11	6846.45	6843.49	6407.83	7043.51	6602.13	-	-
XMW0903	2-PyrrolidinemethanAmine, N-methyl-, (S)-	66411-54-9	Heterocyclic compound	1104	83	70	114.116	C6H14N2	-	-	214287	244719	244369	250760	240887	233219	264303	248361	254833	252393	273483	302581	-	-
XMW0910	1H-Imidazole, 1-acetyl-	2466-76-4	Heterocyclic compound	950	68	43	110.048	C5H6N2O	-	880	3276.63	3564.82	3950.71	4116.35	3960.37	3792.09	3576.85	3080.5	3397.13	4663.25	4901.15	4422.01	C02560	-
XMW1087	2(3H)-Furanone, 5-(acetyloxy)dihydro-5-methyl-	57681-51-3	Heterocyclic compound	1226	99	71	158.058	C7H10O4	-	-	4009.79	3919.95	3573.51	5865.91	5497.45	6741.58	4372.5	3632.64	6132.17	5372.29	6797.19	7875.38	-	-
XMW1208	1H-Tetrazole	288-94-8	Heterocyclic compound	1019	42	41	70.028	CH2N4	-	-	1991.51	1869.11	2877.04	2507.81	3374.15	3690.95	2516.71	2647.96	2819.02	4048.97	4489.03	4187.97	-	-
XMW1268	2-Furancarboxylic acid, tetrahydro-3-methyl-5-oxo-	22073-04-7	Heterocyclic compound	1304	71	99	144.042	C6H8O4	-	-	29943.4	31742.1	19692.7	35229.1	27803.3	28660.5	21477.8	20989.5	29619.8	49702.6	43259.3	34287.1	-	-
XMW1454	Isomaltol	3420-59-5	Heterocyclic compound	989	126	111	126.032	C6H6O3	burnt, caramel, fruity	-	2545.7	3797.36	3367.02	3542.73	3688.83	4169.3	3525.59	2490.33	2809.35	4582.91	4939.14	5221.59	-	-
KMW0208	Decane	124-18-5	Hydrocarbons	1000	57	43	142.172	C10H22	alkane	10	27939.1	28281.6	37871.7	38168.5	41212.7	45719	33848.9	35143.1	36773.9	53795.6	49726	47875.3	-	-
KMW0306	Undecane	1120-21-4	Hydrocarbons	1100	57	71	156.188	C11H24	alkane	5.6	57128.2	58376.5	245718	81994.1	254025	255037	67423.7	245107	255807	331516	326059	315630	-	-
KMW0406	Dodecane	112-40-3	Hydrocarbons	1200	170	71	170.203	C12H26	alkane	10	8865.69	12318.3	8986.87	14716	10951.3	12469.7	7721.85	8047.48	10806.2	14635.4	10734.2	15098.8	C08374	-
KMW0488	Tridecane	629-50-5	Hydrocarbons	1300	57	71	184.219	C13H28	alkane	0.042	33522.6	35609.6	23010.8	42570.3	26533.6	27829.2	20389.8	26468.3	33554.1	35664.5	30626.4	40367.4	C13834	-
KMW0551	Tetradecane	629-59-4	Hydrocarbons	1400	57	71	198.235	C14H30	mild, waxy	10	48832.3	45446	29196.7	73147.3	30796.9	60127	26782.5	25593.4	66067.8	41353	34738.1	56024.4	-	-
KMW0602	Pentadecane	629-62-9	Hydrocarbons	1499.37178754997	57	71	212.25	C15H32	waxy	13000	129834	116726	93128.9	221825	95157.3	163922	74900.9	90185.9	168385	150262	138332	148716	C08388	-
KMW0683	Heptadecane	629-78-7	Hydrocarbons	1700	57	71	240.282	C17H36	alkane	10000	10005	12819.8	5330.55	30204.8	5341.89	8118.03	4708.45	9387.11	9457.2	7391.59	6754.08	8728.92	C01816	-
w06	Heptane, 2,2,4,6,6-pentamethyl-	13475-82-6	Hydrocarbons	990	57	56	170.203	C12H26	-	-	4604.09	6161.09	6561.99	4275.87	6914.2	7580.83	7399.29	9228.28	7969.1	11169.1	10277.4	6863.41	-	-
w07	1H-Indene, 1-ethylidene-	2471-83-2	Hydrocarbons	1315	141	142	142.078	C11H10	-	-	2989.03	3154.31	2973.64	3317.86	2865.34	3079.76	2744.12	2624.25	3097.03	4007.83	4427.22	4249.91	-	-
w45	2-Tetradecene, (E)-	35953-54-9	Hydrocarbons	1406	55	41	196.219	C14H28	-	-	7303.85	6612.4	4290.56	10205.2	4346.5	8742.39	4059.01	4093.98	9151.24	6222.5	4823.67	8247.63	-	-
WMW0126	1,3-Hexadiene, 3-ethyl-2-methyl-	61142-36-7	Hydrocarbons	1031	67	95	124.125	C9H16	nutty	-	70397.8	63312.2	47539.5	57284.9	45605.1	51140.3	53704	49410	52214.2	59792	57338.8	36381.9	-	-
XMW0097	1,5-Cycloundecadiene, 8,8-dimethyl-9-methylene-	62338-54-9	Hydrocarbons	1485	93	41	190.172	C14H22	-	-	39219.3	47255.1	62011.3	78527.8	51394.6	63857.7	57814.1	62472.3	69347.3	93806.6	87441.5	109208	-	-
XMW0099	Decane, 2,3,5-trimethyl-	62238-11-3	Hydrocarbons	1411	57	43	184.219	C13H28	-	-	6170.25	5465.14	5574.36	9185.74	6227.06	11794.3	5907.51	6068.99	11164	7707.46	8172.45	9855.4	-	-
XMW0110	Dodecane, 4,6-dimethyl-	61141-72-8	Hydrocarbons	1325	57	71	198.235	C14H30	-	-	32182	33500.2	33569.6	43934	35786.7	57822.3	31020.4	32260.7	53972.5	54956.1	48436.7	59905.3	-	-
XMW0121	4,6,8-Trimethyl-1-nonene	54410-98-9	Hydrocarbons	1012	111	41	168.188	C12H24	-	-	81169.4	80425.3	75422.3	74131.5	84658.1	84378.7	98523.1	89208.8	105097	84011.4	88681.7	78779.6	-	-
XMW0159	2,6,10-Trimethyltridecane	3891-99-4	Hydrocarbons	1449	57	71	226.266	C16H34	-	-	8243.83	5851.62	8124.17	10870.1	6586.26	15877.6	7162.47	7841.33	15364.9	12996.1	8401.94	14324.7	-	-
XMW0196	Decane, 4-methyl-	2847-72-5	Hydrocarbons	1060	112	71	156.188	C11H24	pungent	-	41272.5	22650.6	49801.9	50116.8	52640.9	53647.9	48297.3	49353.1	50473.7	55748.1	55721.2	53084.9	-	-
XMW0199	Hexadecane, 4-methyl-	25117-26-4	Hydrocarbons	1659	71	57	240.282	C17H36	-	-	2931.34	4111.84	5319.16	11483.7	5018.46	2376.38	5595.39	5349.8	2715.43	6786.78	8191.1	7365.69	-	-
XMW0200	Tetradecane, 4-methyl-	25117-24-2	Hydrocarbons	1459	71	57	212.25	C15H32	-	-	32171.5	23501	29565.7	46943.5	28706.8	65595.9	24600.8	27895.1	66944	46444.7	35062	48780.1	-	-
XMW0237*041	Decane, 5-ethyl-5-methyl-	17312-74-2	Hydrocarbons	1229	57	71	184.219	C13H28	-	-	32898.2	37091.1	50966.7	51560.8	59234.6	68462.2	43389	45166	59906.4	68691	70012.7	68709.1	-	-
XMW0238	Undecane, 4,4-dimethyl-	17312-68-4	Hydrocarbons	1229	85	57	184.219	C13H28	-	-	11463.5	10525.9	13237.7	17735	17459.4	20922.2	10877.2	15625.5	15810.2	20550.5	17902.6	24265.5	-	-
XMW0242*037	Undecane, 3,9-dimethyl-	17301-31-4	Hydrocarbons	1185	57	71	184.219	C13H28	-	-	10649.8	15004	14617.5	15951.3	17555.6	18538.8	12804.6	14627.7	15638.3	20404.8	19500.2	28339.3	-	-
XMW0243*041	Undecane, 2,5-dimethyl-	17301-22-3	Hydrocarbons	1210	57	71	184.219	C13H28	-	-	32898.2	37091.1	50966.7	51560.8	59234.6	68462.2	43389	45166	59906.4	68691	70012.7	68709.1	-	-
XMW0258	Tridecane, 2-methyl-	1560-96-9	Hydrocarbons	1364	71	57	198.235	C14H30	-	-	3229.3	3134.39	13505.4	5535.71	3779.11	8979.35	3527.73	10441.7	13237.7	5961.17	4873.9	7528.48	-	-
XMW0279	E-1-Methoxy-4-hexene	134777-60-9	Hydrocarbons	801	67	45	114.104	C7H14O	-	-	28923	30434.2	27726.9	39828.5	47528.8	47919.4	28387	26405.7	28633	43274.1	42135.3	27740.1	-	-
XMW0282	2,6-Dimethyldecane	13150-81-7	Hydrocarbons	1112	113	85	170.203	C12H26	-	-	1766.99	1910.88	3168.29	2594.18	3670.05	3261.72	2405.8	2724.09	2583.13	5574.76	5324.82	4578.78	-	-
XMW0367*041	Undecane, 2,4-dimethyl-	17312-80-0	Hydrocarbons	1208	57	71	184.219	C13H28	-	-	32898.2	37091.1	50966.7	51560.8	59234.6	68462.2	43389	45166	59906.4	68691	70012.7	68709.1	-	-
XMW0369*041	Undecane, 6-ethyl-	17312-60-6	Hydrocarbons	1230	57	71	184.219	C13H28	-	-	32898.2	37091.1	50966.7	51560.8	59234.6	68462.2	43389	45166	59906.4	68691	70012.7	68709.1	-	-
XMW0371	Nonane, 5-methyl-5-propyl-	17312-75-3	Hydrocarbons	1229	71	57	184.219	C13H28	-	-	15420.1	16977.3	20749.6	23688.9	22617.2	28054.7	18211.5	20524.3	25159.5	31870.7	29075.9	32404.4	-	-
XMW0403	Nonane, 2,5-dimethyl-	17302-27-1	Hydrocarbons	1021	156	43	156.188	C11H24	-	-	2261.81	1431.8	2484.44	2610.3	2555.87	3958.24	2370.26	2940.97	3084.52	4252.89	4121.04	4316.05	-	-
XMW0414*041	Undecane, 2,6-dimethyl-	17301-23-4	Hydrocarbons	1210	57	71	184.219	C13H28	-	-	32898.2	37091.1	50966.7	51560.8	59234.6	68462.2	43389	45166	59906.4	68691	70012.7	68709.1	-	-
XMW0416	1,3-Cyclohexadiene, 5-butyl-	30168-57-1	Hydrocarbons	1043	136	79	136.125	C10H16	-	-	36644.6	33085.1	25216.1	30535.3	23665.1	26647.2	28732.3	26003.2	27592.3	31309.7	29313.8	19397.5	-	-
XMW0419	Tetradecane, 2-methyl-	1560-95-8	Hydrocarbons	1463	57	71	212.25	C15H32	-	-	28966.1	22060.1	26408.7	42018.3	25510.4	58204.9	21983	25249.4	59520.5	40560.2	32317.2	46529.2	-	-
XMW0420*041	Undecane, 2,9-dimethyl-	17301-26-7	Hydrocarbons	1233	57	71	184.219	C13H28	-	-	32898.2	37091.1	50966.7	51560.8	59234.6	68462.2	43389	45166	59906.4	68691	70012.7	68709.1	-	-
XMW0422	3,5-Dimethyldodecane	107770-99-0	Hydrocarbons	1285	57	71	198.235	C14H30	-	-	58684.6	61366.9	75909.3	83768.9	78454.7	110094	61652.3	68441.3	96380.3	115128	120331	116160	-	-
XMW0499	Undecane, 3,4-dimethyl-	17312-78-6	Hydrocarbons	1247	126	57	184.219	C13H28	-	-	29274.2	35025.9	36144.7	32416.2	30503.3	30995.2	38672.5	32338.4	32399.3	31258.6	32488.2	29970.1	-	-
XMW0502*037	Undecane, 3,8-dimethyl-	17301-30-3	Hydrocarbons	1185	57	71	184.219	C13H28	-	-	10649.8	15004	14617.5	15951.3	17555.6	18538.8	12804.6	14627.7	15638.3	20404.8	19500.2	28339.3	-	-
XMW0586	Dodecane, 5-methyl-	17453-93-9	Hydrocarbons	1255	126	57	184.219	C13H28	-	-	3340.33	3418.36	2841.41	4620.25	3126.08	3263.43	2685.39	2951.87	3016.22	5558.93	4965.17	5415	-	-
XMW0591*037	Nonane, 2-methyl-5-propyl-	31081-17-1	Hydrocarbons	1185	57	71	184.219	C13H28	-	-	10649.8	15004	14617.5	15951.3	17555.6	18538.8	12804.6	14627.7	15638.3	20404.8	19500.2	28339.3	-	-
XMW0597	Nonane, 2-methyl-	871-83-0	Hydrocarbons	964	98	57	142.172	C10H22	-	10	1810.06	1710.39	7642.33	7061.95	9110.25	4862.29	2170.28	2447.43	2436.23	5456.58	5484.16	7428.78	-	-
XMW0602	Undecane, 5,7-dimethyl-	17312-83-3	Hydrocarbons	1190	71	57	184.219	C13H28	-	-	49544.4	57823.9	52040.2	73314.1	53219.6	61298	47762.7	46388	65694.6	70276.9	63289.2	70528.1	-	-
XMW0609*041	Undecane, 3,6-dimethyl-	17301-28-9	Hydrocarbons	1210	57	71	184.219	C13H28	-	-	32898.2	37091.1	50966.7	51560.8	59234.6	68462.2	43389	45166	59906.4	68691	70012.7	68709.1	-	-
XMW0649	Nonane, 2,6-dimethyl-	17302-28-2	Hydrocarbons	1018	113	57	156.188	C11H24	-	-	10107.6	9436.89	15673.2	14350.8	18512.5	19836	14104.7	15322.9	15264.7	22993.8	22009.8	20981.5	-	-
XMW0771	3,4-Dimethylcycloocta-1,5-diene	21284-05-9	Hydrocarbons	1046	68	67	136.125	C10H16	-	-	650.647	650.647	3983.98	4560.2	4938.24	5212.25	4146.15	4257.22	4403.41	5661.34	5538.87	4530.03	-	-
XMW0943*041	Undecane, 3,5-dimethyl-	17312-81-1	Hydrocarbons	1207	57	71	184.219	C13H28	-	-	32898.2	37091.1	50966.7	51560.8	59234.6	68462.2	43389	45166	59906.4	68691	70012.7	68709.1	-	-
XMW1065	Octane, 2,6,6-trimethyl-	54166-32-4	Hydrocarbons	966	71	43	156.188	C11H24	-	-	3251.38	2960.96	5110.86	4599.36	6527.72	6980.54	4257.88	4398.31	4429.5	7124.04	6709.3	7300.15	-	-
XMW1315	Undecane, 4-methyl-	2980-69-0	Hydrocarbons	1160	126	71	170.203	C12H26	-	-	2324.83	2458.48	3116.8	3589.75	3601.88	3734.9	2683.56	2992.83	3395.15	4330.36	5708.74	4578.33	-	-
XMW1330	Dodecane, 3-methyl-	17312-57-1	Hydrocarbons	1271	155	71	184.219	C13H28	-	-	12162.3	13143	14693.8	17288.3	16615.4	22614.4	12360	14439.9	19844.6	23454	21023	24089.1	-	-
D110	Bicyclo[3.1.1]heptan-3-one, 2-hydroxy-2,6,6-trimethyl-	10136-65-9	Ketone	1256	71	99	168.115	C10H16O2	-	-	29797.2	31345.4	37589	46763.6	41794.6	55926.5	30756	37952.1	49225.2	57631.4	51056.2	60867.4	-	-
D390	Cyclopentanone, 2-(2-hexenyl)-	34687-46-2	Ketone	1320	84	41	166.136	C11H18O	oily, jasmin, coconut, milky, dairy, floral	-	8076.51	8309.12	8515.1	10828.8	8822.49	14086.8	7321.13	8075.18	13293.3	13337.5	11514.2	14149.6	-	-
D413	4-Methyl-5-nonanone	35900-26-6	Ketone	1116	57	85	156.151	C10H20O	-	-	976.572	4882.86	6837.62	6616.72	8005.71	8379.5	6205.64	6900.41	6695.79	9841.65	9391.7	9302.12	-	-
IS-04	3-Hexanone-2,2,4,4-d4	24588-54-3	Ketone	780.600103466115	59	45	104.18	C6H8D4O	-	-	489904	489007	528348	467870	558005	572379	471073	478257	491639	582006	586477	558541	-	-
KMW0067	3-Penten-2-one, 4-methyl-	141-79-7	Ketone	797.695128339445	83	55	98.073	C6H10O	pungent, earthy, vegetable, acrylate	0.2	5853.67	5436.17	4892.61	7018.37	7841.61	7819.43	4769.38	909.955	4826.36	6841.77	6491.07	4549.78	-	-
KMW0113	2-Heptanone	110-43-0	Ketone	890.657769304099	71	58	114.104	C7H14O	fruity, spicy, sweet, herbal, coconut, woody	0.65	2477.93	3158.89	4366.76	2535.08	3112.62	5027.37	2599.75	2412.05	2557.86	4841.69	4594.35	5323.37	C08380	-
KMW0170	1-Octen-3-one	4312-99-6	Ketone	976	70	55	126.104	C8H14O	mushroom	5e-06	1777.66	1881.75	2979.31	1987.23	1924.12	2115.16	1628.21	1541.1	3651.53	4730.4	4506.73	4455.74	-	-
KMW0176	5-Hepten-2-one, 6-methyl-	110-93-0	Ketone	987.689097548253	108	111	126.104	C8H14O	herbal, green, citrus, musty, lemon grass	0.05	22807.3	25486.9	23256.1	24540.4	25485.6	25400	25200.4	23750.4	25517.4	26864.6	24914.4	27020.6	C07287	-
KMW0230	3-Octen-2-one	1669-44-9	Ketone	1040	55	111	126.104	C8H14O	earthy, spicy, herbal, sweet, mushroom, hay, blueberry	3e-05	24014.2	27723.7	22268.7	26096.4	25310.4	24658.5	26957.1	24902.2	29446.6	24100.8	24665.6	24188.9	-	-
KMW0233	Acetophenone	98-86-2	Ketone	1067.82283884738	105	77	120.058	C8H8O	sweet, pungent, hawthorn, mimosa, almond, acacia	0.065	11682.6	11461.7	12123.1	12001.1	12462.9	12712.4	13028.2	11915	12718.4	14069.7	13611.3	12877.4	C07113	-
KMW0260	3,4-Dimethyl-1,2-cyclopentaned	21835-00-7	Ketone	1075	111	126	126.068	C7H10O2	strong, caramel	0.02	258648	274958	263075	255064	259428	255278	279699	267600	284926	242701	235866	242174	-	-
KMW0280*139	3,5-Octadien-2-one	38284-27-4	Ketone	1091	95	43	124.089	C8H12O	fruity, fatty, mushroom	-	164896	190516	197792	194158	183978	180146	205359	189749	196443	198373	213676	195080	-	-
KMW0736	Apocynin	498-02-2	Ketone	1492.9183323815	151	166	166.063	C9H10O3	faint, sweet, vanillin	0.78	5695.95	6702.09	8798.81	10908.6	7703.03	9167.67	8481.88	8637.86	11678.4	12602.4	12194.2	14477.6	-	-
NMW0040	Benzyl methyl ketone	103-79-7	Ketone	1124	91	134	134.073	C9H10O	almond	-	4383.28	4632.86	5182.22	5831.17	5610.14	17071.5	5086.02	5862.91	5749.74	7546.67	6633.4	6786.42	-	-
NMW0757	Cyclopentanone	120-92-3	Ketone	791	84	55	84.058	C5H8O	minty	31	26471.5	9966.95	11692.7	11081.6	11028.2	8621.51	8023.6	958.642	10307.5	6736.01	6979.2	4793.21	C00557	-
QWM0006	2-Nonanone	821-55-6	Ketone	1091.462113127	142	71	142.136	C9H18O	fruity, floral, fatty	0.13	15974	17759.8	25354.1	24678.7	23697.1	23259.2	26792.9	18669	25373.8	25692.5	27016.8	18717	-	-
w40	6,7-Dodecanedione	13757-90-9	Ketone	1486	99	71	198.162	C12H22O2	-	-	4159.98	4818.09	5777.48	7966.18	5004.1	8039.83	5087.93	5548.66	9603.57	9489.98	8561.52	10100.2	-	-
w41	3-Octen-2-one, (E)-	18402-82-9	Ketone	1035	111	55	126.104	C8H14O	herbal, mushroom	-	19967.7	22648.9	19895.6	21862.5	21937.8	21439.4	23440.1	21921.4	24079.6	18350.8	18699.2	18182.6	-	-
WMW0205	2,5-Octanedione	3214-41-3	Ketone	984	99	71	142.099	C8H14O2	-	-	7425.96	8918.53	8077.85	8526.04	9714.83	8380.07	8632.02	8112.15	8059.63	13019.1	12863.5	8068.49	-	-
XMW0008	Isophorone	78-59-1	Ketone	1123.40085287847	82	138	138.104	C9H14O	cool, woody, sweet, green, camphor, fruity, musty, cedarwood, tobacco, leathery	0.011	61541.2	82515.6	73878.4	75959.5	88384.4	76760.5	78872.9	63202.1	66258.9	67284.1	77826.5	102326	C14743	-
XMW0036	1,3-Cyclopentanedione, 4-(3-methylbutyl)-	939-86-6	Ketone	1337	98	70	168.115	C10H16O2	-	-	2491.36	2984.19	2878.69	2892.07	2832.57	2933.11	3090.33	2826.36	3203.25	4074.9	5909.44	4229.93	-	-
XMW0039	3-Methyl-Cycloheptanone	933-17-5	Ketone	1072	126	69	126.104	C8H14O	-	-	20236.3	22995.2	19742.7	21363.5	21410.4	21508.6	25267.7	24111.9	22921.8	20788	21187.3	24496.9	-	-
XMW0068	2,7-Nonadien-5-one, 4,6-dimethyl-	74630-80-1	Ketone	1138	97	69	166.136	C11H18O	-	-	7574.9	8388.17	8086.73	7942.67	8449.97	8326.03	8143.36	7335.64	8493.02	8641.09	9218.56	9252.07	-	-
XMW0186*139	3,5-Octadien-2-one, (E,E)-	30086-02-3	Ketone	1073	95	43	124.089	C8H12O	fruity, green, grassy	0.0005	164896	190516	197792	194158	183978	180146	205359	189749	196443	198373	213676	195080	-	-
XMW0214	1(2H)-Naphthalenone, octahydro-4-hydroxy-, trans-	21766-50-7	Ketone	1461	81	109	168.115	C10H16O2	-	-	2354.93	3544.71	5362.14	7297.89	3291.68	6972.76	3013.7	3741.32	4848.23	5207.92	7104.08	6145.58	-	-
XMW0226	2-Heptanone, 4,6-dimethyl-	19549-80-5	Ketone	1045	58	85	142.136	C9H18O	-	-	4276.91	3894.29	5508	5844.5	6877.91	7122.44	5288.11	5335.58	5628.8	7799.52	7409.52	7273.83	-	-
XMW0713	2-Cyclohexen-1-one, 3-methyl-	1193-18-6	Ketone	1075	82	110	110.073	C7H10O	nutty, caramel, phenol, cherry	-	1.55625e+06	1.64005e+06	1.5743e+06	1.69552e+06	1.56308e+06	1.53309e+06	1.66447e+06	1.59819e+06	1.68101e+06	1.4202e+06	1.52892e+06	1.45983e+06	-	-
XMW0927	2,6,6-Trimethyl-2-cyclohexene-1,4-dione	1125-21-9	Ketone	1146.95187165775	96	68	152.084	C9H12O2	musty, woody, sweet, tea, tobacco, leafy	0.025	4615.65	4974.93	4566.08	5137.4	4772.1	4795.75	5033.67	4727.23	4711.9	4615.21	4394.34	5135.1	-	-
XMW1325	4-Undecanone	14476-37-0	Ketone	1208	71	57	170.167	C11H22O	fruity	0.041	44667.6	48780.3	62969.5	73149.5	29203.3	33986.8	54271	63032.6	74716.7	26194.2	35661.7	42467.2	-	-
XMW1328	2(1H)-Naphthalenone, 3,4,4a,5,6,7-hexahydro-1,1,4a-trimethyl-	4668-61-5	Ketone	1491	192	41	192.151	C13H20O	-	-	2839.81	2483.99	3128.89	3601.18	2758	4500.78	3276.52	3989.68	4410.15	4456.35	4015.61	5015.73	-	-
XMW1348	2-Tridecanone	593-08-8	Ketone	1495.81901489118	58	59	198.198	C13H26O	fatty, waxy, dairy, milky, coconut, nutty, herbal, earthy	0.5	11193.6	11326	8223.42	11850.5	6214.21	10287.6	7384.79	10579	14032.2	10681.9	10504.3	12269.2	-	-
D265	Dodecanenitrile	2437-25-4	Nitrogen compounds	1490	97	41	181.183	C12H23N	citrus, orange, peel, metallic, spicy	9e-05	5514.4	6920.26	7932.42	10783.7	7560.52	9188.68	8424.5	8619.35	11703.3	12074	11371.1	13487.8	-	-
D332	2-Nonenenitrile	29127-83-1	Nitrogen compounds	1194	108	67	137.12	C9H15N	green, fatty, orris	-	2983.54	3521.35	3536.41	3500.41	3100.55	3289.65	3630.07	3227.36	3274.21	4231.7	4142.89	4083.78	-	-
D355	2,6-Octadienenitrile, 3,7-dimethyl-, (Z)-	31983-27-4	Nitrogen compounds	1231	134	41	149.12	C10H15N	citral, lemon, aldehydic, metallic	-	3022.08	3745.69	3810.17	4029.41	3562.75	3492.85	3895.32	3663.67	3663.85	4188.36	4510.55	4205.43	-	-
XMW0145	Dicyandiamide	461-58-5	Nitrogen compounds	866	84	68	84.044	C2H4N4	-	-	89384.9	87732.6	102310	105398	112234	138759	109299	113046	110007	160197	156388	145224	-	-
XMW0670	Acetonitrile, 2,2'-iminobis-	628-87-5	Nitrogen compounds	1108	94	68	95.048	C4H5N3	-	-	102091	117169	121831	120579	113514	110967	127142	117880	120763	122566	131749	118743	-	-
XMW0269	2-Methylbutanoic anhydride	1468-39-9	Others	1190	85	57	186.126	C10H18O3	-	-	28975.2	32123.1	28871.1	42093.8	29868.5	33230.5	25387.2	25864.5	35479	38374.2	34161.5	38206.1	-	-
XMW0449*029	Butanoic acid, anhydride	106-31-0	Others	1120	71	43	158.094	C8H14O3	buttery	-	4760.43	4706.27	6585.48	6477.51	8039.62	7645	5897.14	6506.61	6786.65	9772.08	9292.62	9510.53	-	-
XMW1400	n-Pentyl methylphosphonofluoridate	13454-59-6	Others	1073	99	42	168.072	C6H14FO2P	-	-	975.877	975.877	6180.41	8721.27	5646.94	5479.61	5098.15	5563.82	8459.1	5503.53	8377.85	5516.23	-	-
XMW1440	Methacrylic anhydride	760-93-0	Others	1054	98	41	154.063	C8H10O3	-	-	5893.97	5734.52	8415.73	8402.58	10325.7	10867.6	7762.93	8442.34	8650.88	12018.9	11595.8	11394.5	-	-
D259	Phenol, 2,3,6-trimethyl-	2416-94-6	Phenol	1239	121	136	136.089	C9H12O	-	-	8861.61	11154.6	11315.8	11543.7	10686.8	10747	12471.1	11461.1	11438.1	10580.3	10809.9	10724.2	-	-
KMW0175	Phenol	108-95-2	Phenol	980.699008868023	66	94	94.042	C6H6O	phenol, medicinal	0.03	8304.18	21797	15356.2	14147.7	13019.2	16447.1	20850.4	19098.2	19139.1	30154.2	25622.4	30657.1	C00146	ko00350,ko01100
NMW0313	Phenol, 4-(3-hydroxy-1-propenyl)-2-methoxy-	458-35-5	Phenol	1485	180	137	180.079	C10H12O3	-	-	560503	646814	694057	1.03486e+06	567232	725959	779478	796981	1.19351e+06	1.02821e+06	951571	1.54791e+06	C00590	ko00940,ko00999,ko01100,ko01110
XMW0791	Phenol, 4-methyl-2-nitro-	119-33-5	Phenol	1250	153	77	153.043	C7H7NO3	-	0.8	22526.1	27057.9	26416.7	27061.2	25801.3	26269.4	30228.1	27424.7	27040.2	25320.8	26567.7	25494	-	-
D262	(Z)-sec-Butyl propenyl diSulfur compounds	24351-70-0	Sulfur compounds	1149	106	162	162.054	C7H14S2	-	-	2820.37	3529.94	3253.65	3792.65	3521.39	3532.78	3203.9	3300.62	3649.03	4587.06	4086.41	4265.02	-	-
D98	Benzene, (methylthio)-	100-68-5	Sulfur compounds	1106	124	109	124.035	C7H8S	toluene, solvent, spicy, woody, sawdust	-	193841	215189	221503	226641	215744	206417	233522	206280	228537	226188	244196	206248	-	-
D197	3-Oxatricyclo[4.1.1.0(2,4)]octane, 2,7,7-trimethyl-	1686-14-2	Terpenoids	1103.10160427807	109	67	152.12	C10H16O	green	-	72291.4	81704.7	85971.8	83628.8	80736	77730	89478.6	82376.4	85886.6	85407.3	92666.6	81151.7	C02759	-
D407	7-Octen-4-ol, 2-methyl-6-methylene-, (S)-	35628-05-8	Terpenoids	1097	68	69	154.136	C10H18O	-	-	48221.5	54011.4	55983.8	54956.4	53537.6	51578.6	58943.2	55012.4	56445.6	57291.4	60191.3	55298.9	-	-
D440	Cyclohexanol, 1-methyl-4-(1-methylethyl)-, cis-	3901-95-9	Terpenoids	1138	71	98	156.151	C10H20O	-	-	4102.11	4421.55	4044.2	4064.55	4483.18	4224.77	3894.33	3811.54	4261.31	4119.29	4581.5	4545.93	-	-
KMW0193*119	.beta.-Pinene	127-91-3	Terpenoids	979.717720857292	93	41	136.125	C10H16	dry, woody, resinous, pine, hay, green	0.14	11835.6	10261.4	11290.5	6258.59	8862.04	8692.75	9273.08	8852.95	10318.1	4206.91	4461.27	5614.01	C09882	-
KMW0199	.beta.-Myrcene	123-35-3	Terpenoids	992.018779342723	93	41	136.125	C10H16	musty, balsamic, spice	0.015	3509.82	5201.95	4703.28	5244.54	5218.84	5394.34	5213.4	4601.83	5465.37	5591.91	5401.67	6010.26	C06074	ko00902,ko01110
KMW0217	D-Limonene	5989-27-5	Terpenoids	1031.27001067236	68	93	136.125	C10H16	citrus	0.034	100224	89403.7	67119.6	82622.9	64614.1	73007.7	76477.4	69978.8	73669.8	84133.2	80954.8	51845.4	C06099	ko00902,ko01100,ko01110
KMW0223	1,3-Cyclohexadiene, 1-methyl-4-(1-methylethyl)-	99-86-5	Terpenoids	1018.03628601921	121	93	136.125	C10H16	woody, terpene, lemon, herbal, medicinal, citrus	0.858	31601.2	28305.8	21609.4	26268.3	20386.3	23474.4	24896.5	22375.9	23484.7	26635.3	26278.2	16927.1	C09898	-
KMW0235*018	1,3,6-Octatriene, 3,7-dimethyl-, (Z)-	3338-55-4	Terpenoids	1038	93	91	136.125	C10H16	warm, floral, herbal, flowery, sweet	0.034	68031.5	62089.7	47033.6	56859.3	47653.9	49891.3	54790.9	48208.3	51454.3	58054.4	56346.9	36742.4	-	-
KMW0254	1,5-Heptadien-4-one, 3,3,6-trimethyl-	546-49-6	Terpenoids	1062	83	55	152.12	C10H16O	herbal, honey, minty, berry	-	110719	117175	111640	120239	112268	110216	117625	113645	120126	103014	109648	103917	-	-
KMW0291	Linalool	78-70-6	Terpenoids	1100.58886509636	80	93	154.136	C10H18O	floral, green	0.006	24273.7	27457.9	27604.9	28607.5	26767	25987.4	29727.6	27928	28544.7	28190	30641.9	27632.7	C03985	-
KMW0296	Cyclohexene, 1-methyl-4-(1-methylethylidene)-	586-62-9	Terpenoids	1090.66168623266	93	121	136.125	C10H16	citrus, pine	0.2	43049.3	48949.9	50924.1	48847.9	47060.7	46743.2	52559	47606.6	49369.9	51651.2	54883.7	46651.7	C06075	-
KMW0302*025	(2S,4R)-4-Methyl-2-(2-methylprop-1-en-1-yl)tetrahydro-2H-pyran	3033-23-6	Terpenoids	1110	139	69	154.136	C10H18O	rose, cortex, green, floral, geranium, powdery, metallic	0.0002	74493	83031.6	87573	86016.6	82888.5	80133.1	91312.7	83437.3	87599.1	88888	94008.4	84675.3	-	-
KMW0304	1,3,8-p-Menthatriene	18368-95-1	Terpenoids	1119	119	91	134.11	C10H14	turpentine, camphor, herbal, woody	0.015	38574.8	40956.3	49284.7	50737.7	51032.1	51952.7	45494.9	50328.1	49525.6	65017.1	58612	62014.6	-	-
KMW0312	Furan, 3-(4-methyl-3-pentenyl)-	539-52-6	Terpenoids	1101	69	81	150.104	C10H14O	woody	-	263790	299740	309269	306737	294047	287693	323436	300651	310453	317050	335450	304045	-	-
KMW0313*112	Cyclohexanone, 5-methyl-2-(1-methylethyl)-, trans-	89-80-5	Terpenoids	1154	112	69	154.136	C10H18O	minty	-	3844.09	3835.86	3554.55	3779.18	3824.41	4055.64	3933.45	3524.65	4134.59	5490.24	4133.21	5829.59	-	-
KMW0325	3-Cyclohexen-1-ol, 1-methyl-4-(1-methylethyl)-	586-82-3	Terpenoids	1137	81	43	154.136	C10H18O	dry, woody, musty	-	2395.11	2743.96	3490.61	2360.13	3703.98	3757.59	2320.65	3595.4	3823.61	4027.77	4237.02	4292.47	-	-
KMW0357	Bicyclo[2.2.1]heptan-2-ol, 2,3,3-trimethyl-	465-31-6	Terpenoids	1148	111	69	154.136	C10H18O	menthol, musty, camphor	-	4739.12	5342.61	4992.46	4907.88	5333.9	5227.83	5199.59	4925.16	5343.26	5206.31	5552.92	5871.05	-	-
KMW0362	Isoborneol	124-76-5	Terpenoids	1157	121	95	154.136	C10H18O	balsamic, camphor, herbal, woody	0.0085	2814.62	4951.72	2831.36	3693.08	2600.34	2184.17	2604.51	2577.57	2520.12	7014.56	5930.5	7068.18	-	-
KMW0386	cis-Dihydrocarvone	3792-53-8	Terpenoids	1195	67	95	152.12	C10H16O	herbal, warm	-	31853.4	33170	36365.3	36821.9	35672.8	34241.5	30516.8	35473.7	36786.4	31096.3	35975.4	31883	-	-
KMW0420	Trans-piperitol	16721-39-4	Terpenoids	1208	84	41	154.136	C10H18O	herbal	-	1412.29	1399.16	1833.23	2078	2033.79	2356.89	1642.17	1914.64	2174.23	8744.53	7704.7	8389.43	C03039	-
KMW0432	(z)-3,7-Dimethylocta-2,6-dienal	106-26-3	Terpenoids	1240	152	69	152.12	C10H16O	sweet, citral, lemon, peel	1	4326.02	5215.84	4072.32	5750.32	4928.35	4812.48	6379.05	6935.93	6198.91	6618.46	5245.83	6244.82	C09847	ko01110
KMW0444	Carvone	99-49-0	Terpenoids	1242	54	82	150.104	C10H14O	minty, licorice	0.067	37591.8	46114.4	46769.5	47393.5	44741.2	44768.6	51243.3	47343.3	46829.3	44435.8	47036.7	43338.5	-	-
KMW0446	Citral	5392-40-5	Terpenoids	1273.0415991356	69	41	152.12	C10H16O	sharp, lemon, sweet	0.1	10208.8	10576.3	13105.6	14130.2	13828.9	18417	10197.5	12087.3	16448.8	19487.1	19936.4	18862	C01499	-
KMW0447	3,6-Octadien-1-ol, 3,7-dimethyl-, (Z)-	5944-20-7	Terpenoids	1240	154	121	154.136	C10H18O	-	-	211311	257728	263824	264749	258122	253804	286528	264713	265457	248890	261558	249080	-	-
KMW0453	Linalyl acetate	115-95-7	Terpenoids	1257	93	80	196.146	C12H20O2	sweet, green, citrus, bergamot, lavender, woody	1	56598.7	71087.1	70336.7	73226.1	68381	66787.4	77837.5	73605.3	71044.4	67656.5	69931.2	64847.7	C09863	-
KMW0459	2,6-Octadienal, 3,7-dimethyl-, (E)-	141-27-5	Terpenoids	1270	41	69	152.12	C10H16O	citrus, lemon	0.028	5114.9	5475.96	6130.6	7836.49	7204.08	9061.43	5208.55	6554.7	7687.13	8837.76	8217.13	8879.08	C01499	-
KMW0460	Geraniol	106-24-1	Terpenoids	1255.60949298813	69	41	154.136	C10H18O	sweet, floral, fruity, rose, waxy, citrus	0.0066	6734.12	6631.24	7450.6	9762.32	9022.12	10841.6	6623.54	7742.89	9547.35	10735.6	10308.9	10810.7	C01500	ko00902,ko01100,ko01110
KMW0479*140	1,3-Cyclohexadiene-1-carboxaldehyde, 2,6,6-trimethyl-	116-26-7	Terpenoids	1205.71736785329	107	91	150.104	C10H14O	fresh, herbal, phenol, metallic, rosemary, tobacco, spicy	0.003	212544	264712	264686	264587	245154	253423	294681	260699	263043	252229	265361	241655	C17062	ko00999
KMW0480*050	trans-Geranic acid methyl ester	1189-09-9	Terpenoids	1322	69	41	182.131	C11H18O2	waxy, green, fruity, flowery	-	7172.79	7141.64	7463.84	8934.3	7774.78	8706.71	6338.77	5351.18	11682.2	11617	10110.9	12774.6	-	-
KMW0582*151	.beta.-Guaiene	88-84-6	Terpenoids	1490	161	105	204.188	C15H24	sweet, woody, dry, guaiacwood, spicy, powdery	-	9696.68	11714.9	15258.8	19499	13711.9	16625.9	15687.9	16798.6	23347.2	22494.4	21280.5	25344.3	-	-
KMW0595*084	1,3-Cyclohexadiene, 5-(1,5-dimethyl-4-hexenyl)-2-methyl-, [S-(R*,S*)]-	495-60-3	Terpenoids	1495	119	93	204.188	C15H24	spice, fresh, sharp	-	27309.2	32600.3	43360.2	43879.6	36122.7	45009.9	40731.7	43293.4	61841.4	66022.9	61716.1	76340.3	C09750	-
KMW0604	(1S,2E,6E,10R)-3,7,11,11-Tetramethylbicyclo[8.1.0]undeca-2,6-diene	24703-35-3	Terpenoids	1495	121	93	204.188	C15H24	green, woody, weedy	-	27384.3	32340.5	41701.4	51690.8	34951.3	43368	39064.5	42301.7	58806.8	62377.5	58377.4	71929.5	-	-
KMW0606	.alpha.-Muurolene	10208-80-7	Terpenoids	1499	105	161	204.188	C15H24	woody	-	27305.4	31705.7	42235.5	53389.3	35416.2	43865.8	39703	43186.5	60601.8	64347.3	59516.4	71969.7	C20272	-
KMW0626	Naphthalene, 1,2,3,4-tetrahydro-1,6-dimethyl-4-(1-methylethyl)-, (1S-cis)-	483-77-2	Terpenoids	1523	159	160	202.172	C15H22	herbal, spice	-	23633.7	19453	21194.6	18215.2	17075.1	18889.3	18541.8	17929.9	22655.3	18643.3	18178	24638.3	-	-
NMW0007*140	2,4-Cycloheptadien-1-one, 2,6,6-trimethyl-	503-93-5	Terpenoids	1243	107	91	150.104	C10H14O	minty	-	212544	264712	264686	264587	245154	253423	294681	260699	263043	252229	265361	241655	C16955	-
NMW0055	6-Octenal, 3,7-dimethyl-, (R)-	2385-77-5	Terpenoids	1153	69	121	154.136	C10H18O	fresh, herbal, citrus	0.03	5323.64	5869.43	6087.52	6785.51	4767.48	4041.84	5631.22	5840.59	4329.33	5762.67	5710.25	6675.46	C09848	ko01110
NMW0062*112	Cyclohexanone, 5-methyl-2-(1-methylethyl)-, cis-	491-07-6	Terpenoids	1164	112	69	154.136	C10H18O	minty, cool, pepperminty, sweet	-	3844.09	3835.86	3554.55	3779.18	3824.41	4055.64	3933.45	3524.65	4134.59	5490.24	4133.21	5829.59	-	-
NMW0072	(1.alpha.,2.beta.,5.alpha.)-2-methyl-5-(1-methylethenyl)-Cyclohexanol	38049-26-2	Terpenoids	1192	154	41	154.136	C10H18O	-	-	6429.78	7222.7	7334.29	7589.68	7281.23	6784.61	7970.83	7167.49	7655.73	6724.97	7299.87	6810.31	-	-
NMW0093*140	D-Verbenone	18309-32-5	Terpenoids	1228	107	91	150.104	C10H14O	-	-	212544	264712	264686	264587	245154	253423	294681	260699	263043	252229	265361	241655	-	-
NMW0211	1-Cyclohexene-1-carboxylic acid, 4-(1-methylethenyl)-	7694-45-3	Terpenoids	1484	68	67	166.099	C10H14O2	-	-	1941.98	2284.59	2825.94	3662.32	2541.63	3038.59	2592.85	2711.32	3719.11	4109.12	5404.58	4873.54	C11924	-
w48*025	2H-Pyran, tetrahydro-4-methyl-2-(2-methyl-1-propenyl)-	16409-43-1	Terpenoids	1112.95503211991	139	69	154.136	C10H18O	sweet, floral, aromatic, rose, fresh, bay, leafy	0.0002	74493	83031.6	87573	86016.6	82888.5	80133.1	91312.7	83437.3	87599.1	88888	94008.4	84675.3	-	-
WMW0013*151	Bicyclosesquiphellandrene	54324-03-7	Terpenoids	1489	161	105	204.188	C15H24	-	-	9696.68	11714.9	15258.8	19499	13711.9	16625.9	15687.9	16798.6	23347.2	22494.4	21280.5	25344.3	-	-
WMW0014	Pinocamphone	547-60-4	Terpenoids	1160	69	55	152.12	C10H16O	spicy	-	16976.3	22322.2	19352.4	25862.3	21310.7	19140	19785.6	17180.6	18670	21919.9	32714.6	20923	-	-
WMW0041	Isopinocarveol	6712-79-4	Terpenoids	1178	41	55	152.12	C10H16O	woody, warm, balsamic	-	7017.68	9328.79	8083.44	10694.4	5082.8	4639.78	8232.37	3767.58	7701.71	4823.34	5768.46	4525.96	-	-
WMW0075	1,6,10-Dodecatrien-3-ol, 3,7,11-trimethyl-	7212-44-4	Terpenoids	1537.04368641532	41	69	222.198	C15H26O	floral, green, waxy, citrus, woody	0.01	2071.78	1975.6	2183.27	3903.22	1758.84	5398.74	1715.04	2066.94	5357.98	5212.26	4297.88	5166.37	C09704	ko00909,ko01100
WMW0194	Thujone	546-80-5	Terpenoids	1103	110	81	152.12	C10H16O	cedar leaf	0.36	33188.1	38973	39963.6	38333.8	37752.3	36015.2	41448.6	38521.6	39616.9	40268.2	43234.1	38551.7	C09906	-
WMW0215*018	.beta.-Ocimene	13877-91-3	Terpenoids	1037	93	91	136.125	C10H16	apple, pear, fruity	0.034	68031.5	62089.7	47033.6	56859.3	47653.9	49891.3	54790.9	48208.3	51454.3	58054.4	56346.9	36742.4	-	-
XMW0004*119	Bicyclo[3.1.1]heptane, 6,6-dimethyl-2-methylene-, (1S)-	18172-67-3	Terpenoids	979.707876890976	93	41	136.125	C10H16	dry, woody, fresh, pine, hay, green, resinous	4.16	11835.6	10261.4	11290.5	6258.59	8862.04	8692.75	9273.08	8852.95	10318.1	4206.91	4461.27	5614.01	C06307	ko00902,ko01110
XMW0504*084	1H-Benzocycloheptene, 2,4a,5,6,7,8-hexahydro-3,5,5,9-tetramethyl-, (R)-	1461-03-6	Terpenoids	1500	119	93	204.188	C15H24	-	-	27309.2	32600.3	43360.2	43879.6	36122.7	45009.9	40731.7	43293.4	61841.4	66022.9	61716.1	76340.3	-	-
XMW0548	Bicyclo[7.2.0]undecane, 10,10-dimethyl-2,6-bis(methylene)-, [1S-(1R*,9S*)]-	136296-38-3	Terpenoids	1489	120	41	204.188	C15H24	-	-	7630.81	8999.64	12003.5	14894.7	9874.94	12216.2	11581.6	12292.1	16838.5	17728.8	16732.5	20256.6	-	-
XMW0719	p-Mentha-1,5,8-triene	21195-59-5	Terpenoids	1111	134	91	134.11	C10H14	roasted	-	15871.1	17456.7	20101.2	21041.4	20326.6	21351.8	19017.2	20523.3	21066.1	25980.5	24795.5	25509.4	-	-
XMW0817	(1S,5S,6R)-6-Methyl-2-methylene-6-(4-methylpent-3-en-1-yl)bicyclo[3.1.1]heptane	15438-94-5	Terpenoids	1492	69	93	204.188	C15H24	-	-	16132.7	13948.7	23974.9	22266.2	20317.6	19194.6	22902.4	18301	25560.2	26440.4	25151.5	29690.6	-	-
XMW0902	2,6-Dimethyl-2-trans-6-octadiene	2609-23-6	Terpenoids	993	69	41	138.141	C10H18	-	-	21744.8	24024.5	21037.7	22306.2	22562.9	23199.3	25076.1	23601.6	22844.6	25083.4	23616.9	25084.3	-	-
XMW1138	6-Octen-1-ol, 7-methyl-3-methylene-	13066-51-8	Terpenoids	1195	69	41	154.136	C10H18O	-	-	179573	193410	210939	266818	255400	190375	214830	201612	269356	183030	198393	180078	-	-
XMW1381	Bicyclo[3.2.1]oct-2-ene, 3-methyl-4-methylene-	49826-53-1	Terpenoids	1168	91	105	134.11	C10H14	-	-	10927.3	14656.1	16045.5	16337.2	16976.4	16603.7	14686.3	16150.6	15846.9	21277	20313.8	20250.3	-	-
